# Supplementary material for: The Spermatophore in Glossina morsitans morsitans: Insights into Male Contributions to Reproduction
Source: Sci Rep. 2016 Feb 5;6:20334. doi: 10.1038/srep20334 (PMC4742874; doi:10.1038/srep20334)
Supplement: Supplementary Dataset 1 [file srep20334-s2.xls]

## Sheet: Sheet1
Transcript ID	Description	Transcript Length	Hit desc.	Hit ACC	E-Value	Similarity	GO ID, Terms_Molecular Function	GO Terms_Molecular Function_Level III	emPAI Value	Protein Score	Protein Expectation Value	Male - Normalized means	Female - Normalized means	Male/Female Fold Change Ratio	Sex Bias	Combined Male and Female Reads	Male/Female	MAGs - Normalized means	MAGs - RPKM	Testes - Normalized means	Testes - RPKM	MAGs/Testes Fold Change Ratio	Tissue Bias	Total Unique Reads Between Accessory Glands and Testes	Tissue Specificity	Signal Peptide	Position	Value
GMOY000023-RA	28s ribosomal protein mitochondrial-like isoform x1	255	gi|557751507|ref|XP_005175508.1|PREDICTED: 28S ribosomal protein S36, mitochondrial-like isoform X1 [Musca domestica]	XP_005175508	2.64632e-16	69	---NA---	Unknown Conserved	1.95	92	8.4e-06	1952.78	3088.26	0.632324	Unbiased	5041.04	Male	291.135	379.458	1741.17	1175.91	0.167207	Testes Biased	4660	Testes Biased	no
GMOY000024-RA	cg6426- partial	1611	gi|194882393|ref|XP_001975296.1|GG20638 [Drosophila erecta] >gi|190658483|gb|EDV55696.1| GG20638 [Drosophila erecta]	XP_001975296	3.04862e-59	76	GO:0003796, lysozyme activity	Hydrolase Activity	0.48	76	0.00032	1849.76	1560.85	1.1851	Unbiased	3410.62	Male	26.3265	34.3134	341.547	230.666	0.0770802	Testes Biased	4421	Testes Biased	yes	1-23	0.754
GMOY000148-RA	tubulin beta-1 chain	1869	gi|557775558|ref|XP_005187425.1|PREDICTED: tubulin beta-1 chain-like [Musca domestica] >gi|121987496|sp|Q27U48.1|TBB1_GLOMM RecName: Full=Tubulin beta-1 chain; AltName: Full=Beta-1-tubulin >gi|89112803|gb|ABD60995.1| tubulin beta-1 chain [Glossina morsitans morsitans]	XP_005187425	0	100	GO:0005525, GTP binding; GO:0003924, GTPase activity; GO:0005200, structural constituent of cytoskeleton	Structural Constituent of Cytoskeleton; Carbohydrate Derivative Binding; Small Molecule Binding; Hydrolase Activity; Heterocyclic Compound Binding; Organic Cyclic Compound Binding; Ion Binding	3.85	2322	0	11893.1	13746.2	0.865193	Unbiased	25639.3	Male	673.501	877.825	15810.1	10677.5	0.0425993	Testes Biased	209602	Testes Biased	no
GMOY000176-RA	beta-2 tubulin	2771	gi|322788711|gb|EFZ14304.1|hypothetical protein SINV_08538 [Solenopsis invicta]	EFZ14304	0	94	GO:0005525, GTP binding; GO:0003924, GTPase activity; GO:0005200, structural constituent of cytoskeleton	Structural Constituent of Cytoskeleton; carbohydrate derivative binding; small molecule binding; hydrolase activity; heterocyclic compound binding; organic cyclic compound binding; ion binding	1.76	3417	0	72.2071	48.4844	1.48929	Unbiased	120.692	Male	0.171825	0.223953	21.6642	14.631	0.00793131	Testes Biased	369	Testes Specific	no
GMOY000267-RA	histone h2a	369	gi|607361202|gb|EZA55495.1|Histone H2A [Cerapachys biroi]	EZA55495	8.52685e-61	100	GO:0003677, DNA binding; GO:0046982, protein heterodimerization activity	protein binding; heterocyclic compound binding; organic cyclic compound binding	0.69	67	0.0027	520.015	205.353	2.53229	Unbiased	725.369	Male	6.35235	8.2795	55.2953	37.344	0.11488	Testes Biased	185	Testes Biased	no
GMOY000268-RA	histone partial	366	gi|351709298|gb|EHB12217.1|Histone H4 [Heterocephalus glaber]	EHB12217	1.01918e-44	100	GO:0003677, DNA binding; GO:0046982, protein heterodimerization activity	protein binding; heterocyclic compound binding; organic cyclic compound binding	2.61	127	2.7e-09	412.253	2838.82	0.14522	Female Biased	3251.07	Male	344.337	448.801	2058.09	1389.94	0.167309	Testes Biased	7903	Testes Biased	no
GMOY000340-RA	10 kda heat shock mitochondrial-like	1889	gi|557752328|ref|XP_005175914.1|PREDICTED: 10 kDa heat shock protein, mitochondrial-like [Musca domestica]	XP_005175914	3.99573e-43	94	GO:0019843, rRNA binding; GO:0005524, ATP binding; GO:0051082, unfolded protein binding	Structural Constituent of Ribosome; carbohydrate derivative binding; small molecule binding; protein binding; heterocyclic compound binding; organic cyclic compound binding; ion binding	2.38	116	2.9e-08	937.884	2460.25	0.381215	Unbiased	3398.13	Male	277.86	362.155	1234.85	833.962	0.225015	Unbiased	28164	Unbiased	no
GMOY000430-RA	eukaryotic translation elongation factor	4150	gi|557765759|ref|XP_005182577.1|PREDICTED: elongation factor 2-like [Musca domestica]	XP_005182577	0	98	GO:0003746, translation elongation factor activity; GO:0005525, GTP binding; GO:0003924, GTPase activity	carbohydrate derivative binding; small molecule binding; hydrolase activity; heterocyclic compound binding; organic cyclic compound binding; ion binding	0.17	106	3e-07	3883.61	12720.1	0.305312	Unbiased	16603.7	Male	553.659	721.626	4960.26	3349.94	0.111619	Testes Biased	184809	Testes Biased	no
GMOY000442-RA	biogenesis of lysosome-related organelles complex 1 subunit 2-like	4107	gi|557754426|ref|XP_005176957.1|PREDICTED: biogenesis of lysosome-related organelles complex 1 subunit 2-like [Musca domestica]	XP_005176957	1.30319e-65	80	GO:0005515, protein binding	Protein Binding	0.47	64	0.0049	197.169	227.743	0.865755	Unbiased	424.912	Male	14.7767	19.2596	55.4702	37.4621	0.26639	Unbiased	3008	Unbiased	no
GMOY000497-RA	heat shock protein beta-1-like isoform x1	1123	gi|558515948|ref|NP_001273840.1|heat shock protein beta-1-like [Musca domestica] >gi|315259614|gb|ADT92004.1| heat shock protein [Musca domestica]	NP_001273840	1.09476e-97	97	---NA---	Unknown Conserved	1.39	113	6.1e-08	7846.09	3248.36	2.4154	Unbiased	11094.5	Male	536.627	699.427	3953.67	2670.13	0.135729	Testes Biased	42784	Testes Biased	no
GMOY000508-RA	mitochondrial phosphate carrier protein	2058	gi|557757366|ref|XP_005178416.1|PREDICTED: phosphate carrier protein, mitochondrial-like [Musca domestica]	XP_005178416	0	91	GO:0015114, phosphate ion transmembrane transporter activity	substrate-specific transporter activity; transmembrane transporter activity	1.11	189	1.6e-15	1376.17	2704.57	0.508831	Unbiased	4080.74	Male	366.128	477.202	2280.98	1540.47	0.160513	Testes Biased	48411	Testes Biased	no
GMOY000582-RA	atp synthase-gamma isoform a	1014	gi|195445138|ref|XP_002070190.1|GK11166 [Drosophila willistoni] >gi|194166275|gb|EDW81176.1| GK11166 [Drosophila willistoni]	XP_002070190	0	94	GO:0046961, proton-transporting ATPase activity, rotational mechanism; GO:0008553, hydrogen-exporting ATPase activity, phosphorylative mechanism; GO:0046933, proton-transporting ATP synthase activity, rotational mechanism	substrate-specific transporter activity; transmembrane transporter activity; hydrolase activity	0.46	82	8.6e-05	18765.5	6921.85	2.71106	Unbiased	25687.4	Male	542.625	707.244	5257.23	3550.5	0.103215	Testes Biased	46636	Testes Biased	no
GMOY000776-RA	putative GPI-anchored protein	7488	gi|498955220|ref|XP_004523794.1|PREDICTED: putative GPI-anchored protein PB15E9.01c-like [Ceratitis capitata]	XP_004523794	0	71	---NA---	Unknown Conserved	0.44	982	7.3e-95	200.626	196.245	1.02232	Unbiased	396.871	Male	0.342384	0.446255	18.3311	12.38	0.0186778	Testes Biased	884	Testes Biased	no
GMOY000781-RA	uncharacterized protein	3584	gi|557777779|ref|XP_005188523.1|PREDICTED: uncharacterized protein LOC101893663 [Musca domestica]	XP_005188523	0	70	GO:0030246, carbohydrate binding	Carbohydrate Binding	0.91	900	1.2e-86	119.663	63.6875	1.87891	Unbiased	183.351	Male	2.09492	2.73046	7.52803	5.08409	0.278282	Unbiased	365	Unbiased	no
GMOY000806-RA	cytosol aminopeptidase-like	1653	gi|24661038|ref|NP_729394.1|Sperm-Leucylaminopeptidase 2 [Drosophila melanogaster] >gi|7295062|gb|AAF50389.1| Sperm-Leucylaminopeptidase 2 [Drosophila melanogaster] >gi|190684716|gb|ACE82569.1| GH13849p [Drosophila melanogaster]	NP_729394	0	86	GO:0030145, manganese ion binding; GO:0008235, metalloexopeptidase activity; GO:0004177, aminopeptidase activity	Hydrolase Activity; Ion Binding	0.81	901	9.5e-87	23.6879	8.99949	2.63214	Unbiased	32.6874	Lacks Male Reproductive Expression	0	0	0	0	#DIV/0!	Lacks Male Reproductive Expression	0	Lacks Male Reproductive Expression	no
GMOY000825-RA	adenylate kinase isoenzyme 1-like isoform x1	2495	gi|557766460|ref|XP_005182925.1|PREDICTED: adenylate kinase isoenzyme 1-like isoform X1 [Musca domestica]	XP_005182925	2.79346e-98	82	GO:0004849, uridine kinase activity; GO:0004674, protein serine/threonine kinase activity; GO:0004017, adenylate kinase activity; GO:0005524, ATP binding	transferase activity; carbohydrate derivative binding; small molecule binding, heterocyclic compound binding; organic cyclic compound binding; ion binding	0.11	63	0.0057	3283.06	704.68	4.65893	Unbiased	3987.73	Male	6.38557	8.32279	1326.99	896.19	0.00481207	Testes Biased	20069	Testes Biased	no
GMOY000830-RA	wd repeat-containing protein 16-like	2229	gi|557783028|ref|XP_005191124.1|PREDICTED: WD repeat-containing protein 16-like [Musca domestica]	XP_005191124	0	84	GO:0005515, protein binding	Protein Binding	0.25	63	0.0068	55.4592	3.54552	15.6421	Male Biased	59.0048	Lacks Male Reproductive Expression	0	0	0.151304	0.102184	0	Lacks Male Reproductive Expression	2	Lacks Male Reproductive Expression	no
GMOY000849-RA	ubiquinone biosynthesis protein coq-8	4058	gi|557776091|ref|XP_005187689.1|PREDICTED: chaperone activity of bc1 complex-like, mitochondrial-like isoform X2 [Musca domestica]	XP_005187689	0	83	GO:0004672, protein kinase activity	Transferase Activity	0.22	71	0.0011	228.952	730.198	0.313548	Unbiased	959.15	Male	6.92252	9.02264	173.448	117.139	0.0399112	Testes Biased	4941	Testes Biased	no
GMOY000890-RA	odorant binding protein 1	910	gi|281426797|emb|CBA11305.1|odorant binding protein 1 [Glossina morsitans morsitans]	CBA11305	1.28701e-88	100	GO:0005549, odorant binding	Odorant Binding	1.35	136	2.9e-10	2232.99	2510.86	0.889331	Unbiased	4743.85	Male	11.7925	15.3701	81711.1	55184	0.00014432	Testes Biased	441247	Testes Biased	yes	1-17	0.875
GMOY000899-RA	immune responsive product Fb49	1455	gi|18201667|gb|AAL65402.1|AF368910_1immune responsive product Fb49 [Glossina morsitans morsitans]	AAL65402	5.19518e-98	98	---NA---	Tsetse protein	4.62	5819	0	3721.39	4.15357	895.95	Male Biased	3725.54	Male	107048	139523	7940.11	5362.4	13.4819	Accessory Biased	4321163	Accessory Biased	no
GMOY001043-RA	GJ20997 [Drosophila virilis]	1850	gi|195380505|ref|XP_002049011.1|GJ20997 [Drosophila virilis] >gi|194143808|gb|EDW60204.1| GJ20997 [Drosophila virilis]	XP_002049011	0	87	GO:0004568, chitinase activity; GO:0008061, chitin binding	carbohydrate derivative binding; hydrolase activity	1.24	360	1.1e-32	882.745	4154.52	0.212478	Unbiased	5037.26	Male	462.923	603.363	6121.56	4134.23	0.0756219	Testes Biased	90542	Testes Biased	yes	1-40	0.677
GMOY001219-RA	elongation factor 1-gamma-like	2552	gi|125772953|ref|XP_001357735.1|GA11269 [Drosophila pseudoobscura pseudoobscura] >gi|54637467|gb|EAL26869.1| GA11269 [Drosophila pseudoobscura pseudoobscura]	XP_001357735	0	87	GO:0003746, translation elongation factor activity; GO:0005515, protein binding	protein binding; heterocyclic compound binding; organic cyclic compound binding	0.16	62	0.0082	1937.84	5202.39	0.37249	Unbiased	7140.23	Male	692.507	902.597	2501.8	1689.6	0.276804	Unbiased	86115	Unbiased	no
GMOY001238-RA	gelsolin-like	2862	gi|557768079|ref|XP_005183725.1|PREDICTED: LOW QUALITY PROTEIN: gelsolin-like [Musca domestica]	XP_005183725	0	85	GO:0003779, actin binding	Protein Binding	0.18	91	9.7e-06	1428.95	3316.7	0.430837	Unbiased	4745.65	Male	48.7441	63.5319	1555.01	1050.18	0.0313466	Testes Biased	30201	Testes Biased	yes	1-21	0.752
GMOY001277-RA	midline isoform e	4501	gi|557779482|ref|XP_005189368.1|PREDICTED: periostin-like [Musca domestica]	XP_005189368	0	86	GO:0050839, cell adhesion molecule binding	protein binding	0.44	276	3.4e-24	1758.56	4217.8	0.416938	Unbiased	5976.36	Male	16.7869	21.8797	1438.9	971.769	0.0116665	Testes Biased	40470	Testes Biased	yes	1-19	0.759
GMOY001323-RA	peroxiredoxin- mitochondrial-like	1223	gi|50897517|gb|AAT85821.1|putative peroxiredoxin, partial [Glossina morsitans morsitans]	AAT85821	2.96389e-109	100	GO:0016209, antioxidant activity; GO:0016491, oxidoreductase activity	oxidoreductase activity	3.18	257	2.3e-22	803.429	1706.33	0.470851	Unbiased	2509.76	Male	304.981	397.505	1834.36	1238.85	0.16626	Testes Biased	23488	Testes Biased	no
GMOY001340-RA	---NA---	948					---NA---	Tsetse protein	0.27	117	2.7e-08	680.542	3752.88	0.181339	Female Biased	4433.42	Male	51.0358	66.5189	1515.69	1023.63	0.0336716	Testes Biased	9842	Testes Biased	no
GMOY001525-RA	atp synthase subunit mitochondrial-like	1831	gi|557754077|ref|XP_005176783.1|PREDICTED: ATP synthase subunit beta, mitochondrial-like isoform X1 [Musca domestica] >gi|557754079|ref|XP_005176784.1| PREDICTED: ATP synthase subunit beta, mitochondrial-like isoform X2 [Musca domestica]	XP_005176783	0	95	GO:0008553, hydrogen-exporting ATPase activity, phosphorylative mechanism; GO:0046933, proton-transporting ATP synthase activity, rotational mechanism; GO:0005524, ATP binding	substrate-specific transporter activity; transmembrane transporter activity; carbohydrate derivative binding; small molecule binding; hydrolase activity; heterocyclic compound binding; organic cyclic compound binding; ion binding	1.21	619	1.5e-58	16039.1	13489.4	1.18901	Unbiased	29528.5	Male	491.071	640.05	8138.25	5496.21	0.060341	Testes Biased	112917	Testes Biased	no
GMOY001589-RA	enoyl- mitochondrial	4135	gi|557780840|ref|XP_005190041.1|PREDICTED: probable enoyl-CoA hydratase, mitochondrial-like [Musca domestica]	XP_005190041	3.99185e-169	92	GO:0004300, enoyl-CoA hydratase activity; GO:0016747, transferase activity, transferring acyl groups other than amino-acyl groups; GO:0016491, oxidoreductase activity	Lyase Activity; transferase activity; oxidoreductase activity	0.35	71	0.00089	1125.82	1551.81	0.72549	Unbiased	2677.63	Male	109.539	142.771	1071.92	723.926	0.10219	Testes Biased	38652	Testes Biased	no
GMOY001776-RA	actin	1686	gi|557758542|ref|XP_005178998.1|PREDICTED: actin-57B-like [Musca domestica]	XP_005178998	0	100	GO:0005524, ATP binding; GO:0005200, structural constituent of cytoskeleton	Structural Constituent of Cytoskeleton; carbohydrate derivative binding; small molecule binding; heterocyclic compound binding; organic cyclic compound binding; ion binding	3.3	1390	0	23063.2	10037.9	2.2976	Unbiased	33101.1	Male	1302.52	1697.67	11859.2	8009.15	0.109833	Testes Biased	178532	Testes Biased	no
GMOY002000-RA	glutathione s-transferase d1	4339	gi|1346214|sp|P42860.2|GSTT1_LUCCURecName: Full=Glutathione S-transferase 1-1; AltName: Full=GST class-theta	P42860	4.21946e-108	95	GO:0004364, glutathione transferase activity; GO:0018833, DDT-dehydrochlorinase activity	Lyase Activity; transferase activity	0.64	211	9e-18	1444.63	2385.36	0.605624	Unbiased	3830	Male	194.969	254.118	13258.7	8954.32	0.014705	Testes Biased	364260	Testes Biased	no
GMOY002007-RA	NADP-dependent malic enzyme-like	3036	gi|557770221|ref|XP_005184779.1|PREDICTED: NADP-dependent malic enzyme-like, partial [Musca domestica]	XP_005184779	0	89	GO:0046872, metal ion binding; GO:0051287, NAD binding; GO:0016619, malate dehydrogenase (oxaloacetate-decarboxylating) activity; GO:0004473, malate dehydrogenase (oxaloacetate-decarboxylating) (NADP+) activity	Cofactor Binding; oxidoreductase activity; small molecule binding; heterocyclic compound binding; organic cyclic compound binding; ion binding	0.16	69	0.0016	5768.46	1119.78	5.1514	Male Biased	6888.25	Male	6.79184	8.85232	332.701	224.692	0.0204142	Testes Biased	6553	Testes Biased	no
GMOY002029-RA	vacuolar h	2663	gi|389608757|dbj|BAM17990.1|vacuolar H[+]-ATPase 55kD B subunit [Papilio xuthus]	BAM17990	0	98	GO:0046961, proton-transporting ATPase activity, rotational mechanism; GO:0008553, hydrogen-exporting ATPase activity, phosphorylative mechanism; GO:0046933, proton-transporting ATP synthase activity, rotational mechanism; GO:0005524, ATP binding	substrate-specific transporter activity; transmembrane transporter activity; carbohydrate derivative binding; small molecule binding; hydrolase activity; heterocyclic compound binding; organic cyclic compound binding; ion binding	0.39	80	0.00012	1685.93	2203.07	0.765263	Unbiased	3889	Male	124.496	162.265	2043.86	1380.33	0.060912	Testes Biased	41329	Testes Biased	no
GMOY002068-RA	WD repeat-containing protein 16-like	666	gi|557783028|ref|XP_005191124.1|PREDICTED: WD repeat-containing protein 16-like [Musca domestica]	XP_005191124	4.41598e-107	86	GO:0005515, protein binding	protein binding	0.25	63	0.0068	0	1.39604	0	Female Biased	1.39604	Lacks Male Reproductive Expression	0	0	0.253195	0.170997	0	Lacks Male Reproductive Expression	0	Lacks Male Reproductive Expression	no
GMOY002199-RA	elongation factor 1-alpha	2256	gi|195119923|ref|XP_002004478.1|GI19955 [Drosophila mojavensis] >gi|193909546|gb|EDW08413.1| GI19955 [Drosophila mojavensis]	XP_002004478	0	98	GO:0003746, translation elongation factor activity; GO:0003924, GTPase activity; GO:0005525, GTP binding	carbohydrate derivative binding; small molecule binding; hydrolase activity; heterocyclic compound binding; organic cyclic compound binding; ion binding	1.19	292	8.7e-26	3325.99	18883.1	0.176136	Female Biased	22209.1	Male	1242.87	1619.93	7815.33	5278.13	0.15903	Testes Biased	181115	Testes Biased	no
GMOY002243-RA	dynein light chain cytoplasmic	5682	gi|157129438|ref|XP_001655386.1|cytoplasmic dynein light chain [Aedes aegypti] >gi|157129440|ref|XP_001655387.1| cytoplasmic dynein light chain [Aedes aegypti] >gi|108872207|gb|EAT36432.1| AAEL011478-PA [Aedes aegypti] >gi|108872208|gb|EAT36433.1| AAEL011478-PB [Aedes aegypti]	XP_001655386	2.17329e-48	96	GO:0003777, microtubule motor activity; GO:0042623, ATPase activity, coupled; GO:0042803, protein homodimerization activity; GO:0045505, dynein intermediate chain binding	protein binding; hydrolase activity	1.68	308	2.2e-27	570.46	298.629	1.91026	Unbiased	869.089	Male	16.6238	21.6671	226.529	152.987	0.073385	Testes Biased	10212	Testes Biased	no
GMOY002277-RA	protease inhibitor-like	600	gi|21309815|gb|AAL87009.1|BPTI-like serine protease inhibitor [Haematobia irritans irritans]	AAL87009	3.93038e-13	86	GO:0008233, peptidase activity; GO:0004867, serine-type endopeptidase inhibitor activity	Peptidase Regulator Activity; Enzyme Inhibitor Activity; hydrolase activity	2.19	283	5.9e-25	1770.91	9081.43	0.195004	Female Biased	10852.3	Male	201.073	262.073	802.95	542.276	0.250418	Unbiased	6150	Unbiased	yes	1-20	0.935
GMOY002279-RA	male accessory gland serine protease inhibitor-like	369	gi|557765967|ref|XP_005182681.1|PREDICTED: male accessory gland serine protease inhibitor-like [Musca domestica]	XP_005182681	9.13766e-06	58	GO:0004867, serine-type endopeptidase inhibitor activity	Peptidase Regulator Activity; Enzyme Inhibitor Activity	0.66	290	1.3e-25	4673.47	5.03935	927.396	Male Biased	4678.51	Male	113208	147553	12917.6	8723.99	8.76387	Accessory Biased	1168843	Accessory Biased	yes	1-17	0.860
GMOY002349-RA	sorbitol dehydrogenase	3138	gi|557783777|ref|XP_005191495.1|PREDICTED: sorbitol dehydrogenase-like [Musca domestica]	XP_005191495	1.08572e-93	65	GO:0003939, L-iditol 2-dehydrogenase activity; GO:0016747, transferase activity, transferring acyl groups other than amino-acyl groups; GO:0008270, zinc ion binding	transferase activity; oxidoreductase activity; ion binding	0.56	691	9.7e-66	47.4297	14.2219	3.33496	Unbiased	61.6517	Male	0.0350146	0.0456372	11.3923	7.69387	0.00307353	Testes Biased	215	Testes Specific	no
GMOY002377-RA	paramyosin	4268	gi|557772687|ref|XP_005185998.1|PREDICTED: paramyosin, short form-like [Musca domestica]	XP_005185998	0	89	GO:0008307, structural constituent of muscle; GO:0003774, motor activity	Structural Constituent of Muscle; hydrolase activity	0.54	453	6.7e-42	16016.2	6561.26	2.44103	Unbiased	22577.5	Male	51.6341	67.2986	2456.56	1659.05	0.0210188	Testes Biased	68190	Testes Biased	no
GMOY002399-RA	---NA---	1245					---NA---	Tsetse protein	0.41	359	1.6e-32	491.027	15.6827	31.3101	Male Biased	506.709	Male	5750.25	7494.74	401.456	271.126	14.3235	Accessory Biased	198432	Accessory Biased	yes	1-25	0.782
GMOY002421-RA	heat shock protein 60	5233	gi|498980663|ref|XP_004529412.1|PREDICTED: 60 kDa heat shock protein, mitochondrial-like [Ceratitis capitata]	XP_004529412	0	96	GO:0051539, 4 iron, 4 sulfur cluster binding; GO:0005524, ATP binding; GO:0003994, aconitate hydratase activity; GO:0051082, unfolded protein binding	Metal Cluster Binding; Lyase Activity; carbohydrate derivative binding; small molecule binding; protein binding; heterocyclic compound binding; organic cyclic compound binding; ion binding	0.71	323	6.2e-29	782.259	1948.09	0.401552	Unbiased	2730.35	Male	36.6183	47.7274	738.315	498.625	0.0495971	Testes Biased	28144	Testes Biased	no
GMOY002434-RA	---NA---	956					---NA---	Tsetse protein	1.77	175	3.6e-14	4906.42	5039.77	0.973542	Unbiased	9946.19	Male	82.3302	107.307	1005.24	678.895	0.081901	Testes Biased	7848	Testes Biased	yes	1-20	0.887
GMOY002442-RA	serpin 4	1893	gi|83595257|gb|ABC25080.1|serine protease inhibitor [Glossina morsitans morsitans]	ABC25080	0	99	GO:0008233, peptidase activity; GO:0004867, serine-type endopeptidase inhibitor activity	Peptidase Regulator Activity; Enzyme Inhibitor Activity; hydrolase activity	45.56	10358	0	5094.07	31.434	162.056	Male Biased	5125.5	Male	36267.2	47269.8	4624.93	3123.47	7.84168	Accessory Biased	1926412	Accessory Biased	no
GMOY002487-RA	tubulin beta-2 chain	1335	gi|24645350|ref|NP_524290.2|beta-Tubulin at 85D [Drosophila melanogaster] >gi|525343242|ref|NP_001266328.1| tubulin beta-2 chain-like [Ceratitis capitata] >gi|125773167|ref|XP_001357842.1| GA21728 [Drosophila pseudoobscura pseudoobscura] >gi|194741916|ref|XP_001953433.1| GF17765 [Drosophila ananassae] >gi|194903216|ref|XP_001980828.1| betaTub85D [Drosophila erecta] >gi|195037256|ref|XP_001990080.…	NP_524290	0	99	GO:0005525, GTP binding; GO:0042288, MHC class I protein binding; GO:0051082, unfolded protein binding; GO:0003924, GTPase activity; GO:0005200, structural constituent of cytoskeleton	Structural Constituent of Cytoskeleton; carbohydrate derivative binding; small molecule binding; protein binding; hydrolase activity; heterocyclic compound binding; organic cyclic compound binding; ion binding	4.29	2585	0	39.9263	13.929	2.86642	Unbiased	53.8553	Lacks Male Reproductive Expression	0	0	0.126313	0.0853062	0	Lacks Male Reproductive Expression	1	Lacks Male Reproductive Expression	no
GMOY002513-RA	aldehyde dehydrogenase	4117	gi|110611284|gb|ABG77991.1|1-pyrroline-5-carboxylate dehydrogenase 2 [Glossina morsitans morsitans]	ABG77991	0	97	GO:0004029, aldehyde dehydrogenase (NAD) activity; GO:0008774, acetaldehyde dehydrogenase (acetylating) activity	oxidoreductase activity	0.07	75	0.0004	279.699	672.76	0.415748	Unbiased	952.459	Male	50.6455	66.0102	698.268	471.579	0.0725303	Testes Biased	22741	Testes Biased	no
GMOY002531-RA	uncharacterized protein	13524	gi|557765713|ref|XP_005182554.1|PREDICTED: uncharacterized protein LOC101900845 [Musca domestica]	XP_005182554.1	1e-10	57	---NA---	Unknown Conserved	0.9	2686	0	91.422	15.2279	6.0036	Male Biased	106.65	Male	0	0	1.77057	1.19576	0	Testes Biased	142	Testes Specific	no
GMOY002550-RA	ESF1 homolog	6795	gi|498961898|ref|XP_004524898.1|PREDICTED: ESF1 homolog isoform X1 [Ceratitis capitata]	XP_004524898	0	73	GO:0003779, actin binding; GO:0017048, Rho GTPase binding; GO:0004531, deoxyribonuclease II activity	protein binding; hydrolase activity	0.59	2710	0	293.344	190.809	1.53737	Unbiased	484.154	Male	2247.16	2928.9	389.494	263.047	5.76944	Accessory Biased	432606	Accessory Biased	no
GMOY002563-RA	alpha-1,3/1,6-mannosyltransferase ALG2	1245	gi|557770120|ref|XP_005184730.1|PREDICTED: alpha-1,3/1,6-mannosyltransferase ALG2-like [Musca domestica]	XP_005184730	0	79	GO:0033164, glycolipid 6-alpha-mannosyltransferase activity; GO:0004378, GDP-Man:Man1GlcNAc2-PP-Dol alpha-1,3-mannosyltransferase activity	transferase activity	0.16	63	0.0067	159.888	518.649	0.308278	Unbiased	678.537	Male	64.5428	84.1236	348.227	235.177	0.185347	Testes Biased	4765	Testes Biased	no
GMOY002825-RA	odorant-binding protein 99b	1838	gi|281426799|emb|CBA11306.1|odorant binding protein 2 [Glossina morsitans morsitans]	CBA11306	4.65943e-88	100	GO:0005549, odorant binding	Odorant Binding	2.24	224	5.3e-19	1019.45	320.206	3.18375	Unbiased	1339.66	Male	13.6697	17.8168	192.482	129.994	0.0710183	Testes Biased	2784	Testes Biased	yes	1-18	0.872
GMOY002884-RA	aldo-keto reductase	3207	gi|669221959|emb|CDW56730.1|Aldo ket red domain containing protein [Trichuris trichiura]	CDW56730	7.8345e-139	49	GO:0016491, oxidoreductase activity	oxidoreductase activity	0.31	261	9.3e-23	30.6199	7.24789	4.22466	Unbiased	37.8678	Lacks Male Reproductive Expression	0	0	0.525812	0.35511	0	Lacks Male Reproductive Expression	10	Lacks Male Reproductive Expression	no
GMOY002885-RA	aldo-keto reductase family 1 member c23-like	285	gi|158284354|ref|XP_001230354.2|Anopheles gambiae str. PEST AGAP012851-PA [Anopheles gambiae str. PEST] >gi|157021100|gb|EAU77991.2| AGAP012851-PA [Anopheles gambiae str. PEST]	XP_001230354	1.54196e-10	63	---NA---	Unknown Conserved	0.89	118	1.9e-08	41.7205	13.0493	3.19716	Unbiased	54.7698	Lacks Male Reproductive Expression	0	0	0.591677	0.399592	0	Lacks Male Reproductive Expression	1	Lacks Male Reproductive Expression	no
GMOY002966-RA	probable dynactin subunit 2-like	3341	gi|557771595|ref|XP_005185457.1|PREDICTED: probable dynactin subunit 2-like [Musca domestica]	XP_005185457	8.01141e-172	87	GO:0003774, motor activity; GO:0051082, unfolded protein binding; GO:0003677, DNA binding; GO:0046982, protein heterodimerization activity	protein binding; hydrolase activity; heterocyclic compound binding; organic cyclic compound binding	0.11	72	0.00072	356.812	713.808	0.499871	Unbiased	1070.62	Male	113.669	148.153	624.443	421.721	0.182032	Testes Biased	22741	Testes Biased	no
GMOY002979-RA	protein takeout-like	1497	gi|557777183|ref|XP_005188227.1|PREDICTED: uncharacterized protein LOC101889653 [Musca domestica]	XP_005188227	1.00822e-32	54	---NA---	Unknown Conserved	0.4	103	6e-07	183.369	742.504	0.24696	Unbiased	925.872	Lacks Male Reproductive Expression	0.0244658	0.0318881	0.563219	0.380373	0.0434392	Lacks Male Reproductive Expression	6	Lacks Male Reproductive Expression	yes	1-22	0.667
GMOY003011-RA	centrosomal protein of 290 kda-like	2358	gi|557769016|ref|XP_005184183.1|PREDICTED: centrosomal protein of 290 kDa-like [Musca domestica]	XP_005184183	4.46614e-16	50	---NA---	Unknown Conserved	0.19	103	6.5e-07	1420.52	2451.56	0.579436	Unbiased	3872.09	Male	10.5154	13.7055	145.243	98.0907	0.0723986	Testes Biased	2708	Testes Biased	no
GMOY003054-RA	tissue inhibitor of metalloproteases	6084	gi|498983446|ref|XP_004530118.1|PREDICTED: tissue inhibitor of metalloproteases-like isoform X1 [Ceratitis capitata] >gi|498983450|ref|XP_004530119.1| PREDICTED: tissue inhibitor of metalloproteases-like isoform X2 [Ceratitis capitata]	XP_004530118	2.85545e-52	67	GO:0008191, metalloendopeptidase inhibitor activity; GO:0005515, protein binding	Metalloenzyme Regulator Activity; Peptidase Regulator Activity; Enzyme Inhibitor Activity; protein binding	0.76	156	3.1e-12	254.943	297.847	0.855954	Unbiased	552.791	Male	688.439	897.295	170.568	115.194	4.03616	Unbiased	120514	Unbiased	yes	1-28	0.803
GMOY003176-RA	uncharacterized protein	1283	gi|557783753|ref|XP_005191483.1|PREDICTED: uncharacterized protein LOC101901052 isoform X1 [Musca domestica] >gi|557783755|ref|XP_005191484.1| PREDICTED: uncharacterized protein LOC101901052 isoform X2 [Musca domestica]	XP_005191483	0	85	---NA---	Unknown Conserved	0.19	87	2.2e-05	20150.8	10823.8	1.86172	Unbiased	30974.6	Male	320.093	417.201	9587.21	6474.77	0.0333875	Testes Biased	84157	Testes Biased	no
GMOY003206-RA	probable h aca ribonucleoprotein complex subunit 1-like	951	gi|498953220|ref|XP_004523466.1|PREDICTED: probable H/ACA ribonucleoprotein complex subunit 1-like [Ceratitis capitata]	XP_004523466	3.17095e-49	99	GO:0005214, structural constituent of chitin-based cuticle	Structural Constituent of Cuticle	1.12	125	4.2e-09	1557.7	342.672	4.54575	Unbiased	1900.37	Lacks Male Reproductive Expression	0.0385124	0.0501961	8.6885	5.86783	0.00443257	Lacks Male Reproductive Expression	50	Lacks Male Reproductive Expression	yes	1-15	0.768
GMOY003216-RA	heat shock 70 kda protein cognate 3 isoform x1	2646	gi|195457222|ref|XP_002075480.1|GK18328 [Drosophila willistoni] >gi|194171565|gb|EDW86466.1| GK18328 [Drosophila willistoni]	XP_002075480	0	97	GO:0004655, porphobilinogen synthase activity; GO:0046872, metal ion binding; GO:0005524, ATP binding; GO:0016887, ATPase activity	Lyase Activity; carbohydrate derivative binding; small molecule binding, hydrolase activity; heterocyclic compound binding; organic cyclic compound binding; ion binding	0.57	255	3.7e-22	2081.21	4867.71	0.427553	Unbiased	6948.92	Male	347.442	452.847	5804.21	3919.91	0.0598602	Testes Biased	116177	Testes Biased	yes	1-18	0.820
GMOY003226-RA	GJ20134 [Drosophila virilis]	1315	gi|195388100|ref|XP_002052728.1|GJ20134 [Drosophila virilis] >gi|194149185|gb|EDW64883.1| GJ20134 [Drosophila virilis]	XP_002052728	3.02934e-53	83	---NA---	Unknown Conserved	0.25	57	0.026	769.981	1589.78	0.484331	Unbiased	2359.76	Male	1695.96	2210.47	2560.71	1729.39	0.662301	Unbiased	80861	Unbiased	yes	1-22	0.920
GMOY003229-RA	uncharacterized protein	753	gi|557784038|ref|XP_005191624.1|PREDICTED: uncharacterized protein LOC101896311 [Musca domestica]	XP_005191624	1.87799e-44	72	---NA---	Unknown Conserved	1.15	271	8.8e-24	10.0733	6.79108	1.48332	Unbiased	16.8644	Lacks Male Reproductive Expression	0	0	4.47883	3.0248	0	Lacks Male Reproductive Expression	20	Lacks Male Reproductive Expression	no
GMOY003287-RA	dead box atp-dependent rna helicase	2063	gi|557759391|ref|XP_005179420.1|PREDICTED: eukaryotic initiation factor 4A-like isoform X1 [Musca domestica] >gi|557759393|ref|XP_005179421.1| PREDICTED: eukaryotic initiation factor 4A-like isoform X2 [Musca domestica]	XP_005179420	0	99	GO:0003724, RNA helicase activity; GO:0003743, translation initiation factor activity; GO:0017116, single-stranded DNA-dependent ATP-dependent DNA helicase activity; GO:0000339, RNA cap binding; GO:0005524, ATP binding; GO:0003729, mRNA binding; GO:0003677, DNA binding; GO:0003713, transcription coactivator activity	Transcription Factor Binding Transcription Factor Activity; carbohydrate derivative binding; small molecule binding; hydrolase activity; heterocyclic compound binding; organic cyclic compound binding; organic cyclic compound binding; ion binding	0.12	69	0.0016	1191.58	6275.32	0.189884	Female Biased	7466.9	Male	745.838	972.107	3874.52	2616.68	0.192498	Testes Biased	89412	Testes Biased	no
GMOY003314-RA	protein yellow	4071	gi|557761722|ref|XP_005180579.1|PREDICTED: protein yellow-like [Musca domestica]	XP_005180579	0	81	GO:0016853, isomerase activity	Isomerase Activity	0.15	165	4.3e-13	420.386	642.336	0.654464	Unbiased	1062.72	Male	1.13357	1.47747	48.3806	32.6741	0.0234304	Testes Biased	1294	Testes Biased	no
GMOY003315-RA	actin	1216	gi|557761720|ref|XP_005180578.1|PREDICTED: actin-87E-like [Musca domestica]	XP_005180578	0	100	GO:0005524, ATP binding; GO:0005200, structural constituent of cytoskeleton	Structural Constituent of Cytoskeleton; carbohydrate derivative binding; small molecule binding; heterocyclic compound binding; organic cyclic compound binding; ion binding	2.94	1362	0	87682.7	21643.3	4.05127	Unbiased	109326	Male	1260.35	1642.71	13992.6	9450.01	0.0900722	Testes Biased	142748	Testes Biased	no
GMOY003481-RA	mitochondrial processing peptidase beta subunit	4319	gi|557779811|ref|XP_005189530.1|PREDICTED: mitochondrial-processing peptidase subunit beta-like [Musca domestica]	XP_005189530	0	95	GO:0008121, ubiquinol-cytochrome-c reductase activity; GO:0046872, metal ion binding; GO:0004222, metalloendopeptidase activity	substrate-specific transporter activity; transmembrane transporter activity; oxidoreductase activity; hydrolase activity; ion binding	0.15	117	2.4e-08	3326	2502.75	1.32894	Unbiased	5828.75	Male	99.2673	129.383	1257.31	849.131	0.0789521	Testes Biased	43909	Testes Biased	no
GMOY003513-RA	citrate synthase	1413	gi|122092322|sp|Q0QHL3.1|CISY_GLOMMRecName: Full=Probable citrate synthase, mitochondrial; Flags: Precursor [Glossina morsitans morsitans] >gi|110611270|gb|ABG77984.1| ATP citrate synthase [Glossina morsitans morsitans]	Q0QHL3	0	98	GO:0004108, citrate (Si)-synthase activity	transferase activity	0.41	181	9.2e-15	84.8751	391.183	0.21697	Unbiased	476.059	Male	0.622085	0.810811	21.4813	14.5075	0.0289594	Testes Biased	194	Testes Specific	no
GMOY003541-RA	mitochondrial cytochrome c oxidase subunit 5a	544	gi|557764561|ref|XP_005181987.1|PREDICTED: cytochrome c oxidase subunit 5A, mitochondrial-like [Musca domestica]	XP_005181987	1.17907e-71	91	GO:0004129, cytochrome-c oxidase activity	substrate-specific transporter activity; transmembrane transporter activity; oxidoreductase activity	1.31	189	1.5e-15	18464.5	9851.35	1.87431	Unbiased	28315.8	Male	818.346	1066.61	7307.72	4935.31	0.111984	Testes Biased	35730	Testes Biased	no
GMOY003590-RA	collagen alpha-1 chain	7558	gi|161788954|sp|P08120.3|CO4A1_DROMERecName: Full=Collagen alpha-1(IV) chain; Flags: Precursor	P08120	0	73	GO:0005201, extracellular matrix structural constituent; GO:0005515, protein binding	Extracellular Matrix Structural Constituent; protein binding	0.05	299	1.6e-26	647.54	255.444	2.53496	Unbiased	902.984	Male	64.1209	83.5736	1539.54	1039.74	0.0416494	Testes Biased	82235	Testes Biased	yes	1-23	0.761
GMOY003684-RA	enolase	2281	gi|557760037|ref|XP_005179742.1|PREDICTED: enolase-like [Musca domestica]	XP_005179742	0	90	GO:0004634, phosphopyruvate hydratase activity; GO:0000287 magnesium ion binding	Lyase Activity; ion binding	0.15	73	0.00057	2047.9	2836.97	0.721863	Unbiased	4884.87	Male	164.517	214.427	2478.04	1673.56	0.0663899	Testes Biased	43766	Testes Biased	no
GMOY003770-RA	glutamine synthetase mitochondrial-like	1203	gi|557764231|ref|XP_005181824.1|PREDICTED: glutamine synthetase 1, mitochondrial-like [Musca domestica]	XP_005181824	0	93	GO:0004356, glutamate-ammonia ligase activity; GO:0015930, glutamate synthase activity	Ligase Activity; oxidoreductase activity	0.28	55	0.04	1141.42	1979.7	0.576563	Unbiased	3121.12	Male	8.25058	10.7536	2197.63	1484.18	0.00375431	Testes Biased	15949	Testes Biased	no
GMOY003774-RA	uncharacterized protein	2112	gi|557777084|ref|XP_005188178.1|PREDICTED: uncharacterized protein LOC101895618 [Musca domestica]	XP_005188178	3.49365e-16	70	---NA---	Unknown Conserved	0.84	117	2.7e-08	2125.48	3899.97	0.544999	Unbiased	6025.46	Male	22.2665	29.0216	288.711	194.983	0.0771237	Testes Biased	4900	Testes Biased	yes	1-19	0.914
GMOY003835-RA	putative inner dynein arm light chain, axonema	744	gi|557770696|ref|XP_005185011.1|PREDICTED: putative inner dynein arm light chain, axonemal-like [Musca domestica]	XP_005185011	1.35307e-156	95	GO:0042623, ATPase activity, coupled	hydrolase activity	0.87	131	9e-10	44.0873	8.74774	5.03985	Male Biased	52.8351	Lacks Male Reproductive Expression	0	0	0.679951	0.459209	0	Lacks Male Reproductive Expression	3	Lacks Male Reproductive Expression	no
GMOY003929-RA	tropomyosin-2-like isoform x1	7158	gi|557762729|ref|XP_005181078.1|PREDICTED: actin cytoskeleton-regulatory complex protein pan1-like isoform X7 [Musca domestica]	XP_005181078	6.15203e-132	63	---NA---	Unknown Conserved	0.2	435	3.9e-40	9626.72	2685.69	3.58445	Unbiased	12312.4	Male	76.648	99.9012	1032.66	697.415	0.0742236	Testes Biased	58815	Testes Biased	no
GMOY003934-RA	probable aconitate mitochondrial	5261	gi|21264394|sp|P34455.2|ACON_CAEELRecName: Full=Probable aconitate hydratase, mitochondrial; Short=Aconitase; AltName: Full=Citrate hydro-lyase; Flags: Precursor	P34455	0	85	GO:0003994, aconitate hydratase activity; GO:0051539, 4 iron, 4 sulfur cluster binding	Metal Cluster Binding; Lyase Activity	0.93	341	8.8e-31	4962.66	8103.99	0.612373	Unbiased	13066.6	Male	195.636	254.988	1582.59	1068.81	0.123618	Testes Biased	77477	Testes Biased	no
GMOY003968-RA	citrate synthase	2423	gi|122092322|sp|Q0QHL3.1|CISY_GLOMMRecName: Full=Probable citrate synthase, mitochondrial; Flags: Precursor [Glossina morsitans morsitans] >gi|110611270|gb|ABG77984.1| ATP citrate synthase [Glossina morsitans morsitans]	Q0QHL3	0	100	GO:0004108, citrate (Si)-synthase activity	transferase activity	0.42	151	9.2e-12	1489.87	4569.75	0.326028	Unbiased	6059.62	Male	63.4102	82.6474	3284.31	2218.08	0.019307	Testes Biased	49782	Testes Biased	yes	1-28	0.507
GMOY004070-RA	ribosomal protein l14	2476	gi|557755515|ref|XP_005177496.1|PREDICTED: LETM1 domain-containing protein 1-like [Musca domestica]	XP_005177496	3.7393e-114	91	GO:0003735, structural constituent of ribosome	Structural Constituent of Ribosome	0.2	62	0.0077	1610.66	4679.78	0.344173	Unbiased	6290.43	Male	717.358	934.987	1674.77	1131.06	0.428333	Unbiased	73087	Unbiased	no
GMOY004118-RA	autotransporter adhesin	5554	gi|557769845|ref|XP_005184594.1|PREDICTED: 5-azacytidine-induced protein 1-like [Musca domestica]	XP_005184594	0	64	---NA---	Unknown Conserved	0.08	64	0.0053	871.848	1106.62	0.787846	Unbiased	1978.47	Male	14.9495	19.4848	800.512	540.63	0.0186749	Testes Biased	28633	Testes Biased	no
GMOY004147-RA	antifungal peptide-1	864	gi|557756040|ref|XP_005177758.1|PREDICTED: apolipophorin-3-like [Musca domestica]	XP_005177758	2.88641e-21	56	---NA---	Unknown Conserved	2.86	442	7.1e-41	2941.5	5880.95	0.500175	Unbiased	8822.45	Male	43.874	57.1843	411.811	278.119	0.106539	Testes Biased	3145	Testes Biased	yes	1-18	0.883
GMOY004149-RA	catalase	2138	gi|50897533|gb|AAT85829.1|putative catalase [Glossina morsitans morsitans]	AAT85829	0	99	GO:0020037, heme binding; GO:0004096, catalase activity; GO:0046872, metal ion binding; GO:0003705, RNA polymerase II distal enhancer sequence-specific DNA binding transcription factor activity; GO:0008332, low voltage-gated calcium channel activity; GO:0001158, enhancer sequence-specific DNA binding; GO:0004102, choline O-acetyltransferase activity	sequence-specific DNA binding transcription factor activity; substrate-specific transporter activity; transmembrane transporter activity; transferase activity; oxidoreductase activity; heterocyclic compound binding; organic cyclic compound binding; ion binding	2.33	912	7.9e-88	752.328	1730.14	0.434835	Unbiased	2482.47	Male	110.373	143.857	412.736	278.743	0.267417	Unbiased	11676	Unbiased	no
GMOY004193-RA	vamp-associated protein of 33kda ortholog isoform d	2468	gi|557782443|ref|XP_005190834.1|PREDICTED: motile sperm domain-containing protein 2-like [Musca domestica]	XP_005190834	0	73	GO:0005198, structural molecule activity	---NA---	0.42	320	1.3e-28	543.914	986.646	0.551276	Unbiased	1530.56	Male	13.3264	17.3693	393.693	265.883	0.0338497	Testes Biased	6660	Testes Biased	no
GMOY004228-RA	transferrin	2351	gi|83745530|gb|AAM46784.3|AF368908_1transferrin [Glossina morsitans morsitans]	AAM46784	0	94	GO:0008199, ferric iron binding; GO:0005381 iron ion transmembrane transporter activity	substrate-specific transporter activity; transmembrane transporter activity; ion binding	2.28	921	1e-88	2087.29	57916.8	0.0360395	Female Biased	60004.1	Male	6.58974	8.58891	225.937	152.588	0.0291663	Testes Biased	3573	Testes Biased	yes	1-21	0.784
GMOY004319-RA	---NA---	1479					---NA---	Tsetse protein	13.53	5164	0	1481.2	2.20024	673.198	Male Biased	1483.4	Male	3430.71	4471.51	2284.63	1542.94	1.50165	Unbiased	158577	Unbiased	no
GMOY004375-RA	heat shock protein 83	3351	gi|557754376|ref|XP_005176932.1|PREDICTED: heat shock protein 83-like [Musca domestica]	XP_005176932	0	98	GO:0051082, unfolded protein binding; GO:0042623, ATPase activity, coupled; GO:0005524, ATP binding	carbohydrate derivative binding; small molecule binding; protein binding; hydrolase activity; heterocyclic compound binding; organic cyclic compound binding; ion binding	0.42	178	1.8e-14	1810.67	3304.52	0.547939	Unbiased	5115.19	Male	133.571	174.094	2807.14	1895.82	0.0475826	Testes Biased	68005	Testes Biased	no
GMOY004379-RA	atp synthase b mitochondrial	1898	gi|557763002|ref|XP_005181214.1|PREDICTED: ATP synthase subunit b, mitochondrial-like [Musca domestica]	XP_005181214	1.46558e-128	93	GO:0008553, hydrogen-exporting ATPase activity, phosphorylative mechanism; GO:0046933, proton-transporting ATP synthase activity, rotational mechanism; GO:0005524, ATP binding	substrate-specific transporter activity; transmembrane transporter activity; carbohydrate derivative binding; small molecule binding; hydrolase activity; heterocyclic compound binding; organic cyclic compound binding; ion binding	0.48	58	0.02	6237.02	4795.02	1.30073	Unbiased	11032	Male	384.893	501.661	2794.8	1887.48	0.137718	Testes Biased	51403	Testes Biased	no
GMOY004505-RA	---NA---	1497					---NA---	Tsetse protein	1.11	1206	3.3e-117	335.925	2.17379	154.534	Male Biased	338.099	Male	4166.84	5430.96	292.311	197.414	14.2548	Accessory Biased	172908	Accessory Biased	yes	1-21	0.921
GMOY004506-RA	---NA---	761					---NA---	Tsetse protein	18.68	4052	0	2352.32	19.5482	120.334	Male Biased	2371.86	Male	104795	136588	6654.26	4493.99	15.7486	Accessory Biased	2207465	Accessory Biased	yes	1-17	0.506
GMOY004552-RA	tektin isoform a	2841	gi|498938654|ref|XP_004520976.1|PREDICTED: tektin-4-like [Ceratitis capitata]	XP_004520976	0	86	GO:0008017, microtubule binding	protein binding	0.39	248	1.8e-21	111.559	105.216	1.06029	Unbiased	216.775	Male	0.0644584	0.0840135	6.88519	4.64995	0.00936189	Testes Biased	121	Testes Specific	no
GMOY004638-RA	protein fam154b- partial	1602	gi|557767951|ref|XP_005183661.1|PREDICTED: uncharacterized protein LOC101898783 [Musca domestica]	XP_005183661	0	78	---NA---	Unknown Conserved	1.1	337	2.7e-30	11.6452	4.06262	2.86642	Unbiased	15.7078	Lacks Male Reproductive Expression	0.0228622	0.0297981	0.842087	0.568708	0.0271495	Lacks Male Reproductive Expression	9	Lacks Male Reproductive Expression	no
GMOY004645-RA	tubulin alpha-1 chain	2288	gi|405963072|gb|EKC28676.1|Tubulin alpha-3 chain [Crassostrea gigas]	EKC28676	0	99	GO:0005525, GTP binding; GO:0003924, GTPase activity; GO:0005200, structural constituent of cytoskeleton	Structural Constituent of Cytoskeleton; carbohydrate derivative binding; small molecule binding; hydrolase activity; heterocyclic compound binding; organic cyclic compound binding; ion binding	4.27	3442	0	6315.05	10132.3	0.623261	Unbiased	16447.3	Male	1580.28	2059.7	19140.1	12926.4	0.0825637	Testes Biased	358421	Testes Biased	no
GMOY004724-RA	---NA---	252					GO:0004867, serine-type endopeptidase inhibitor activity	Peptidase Regulator Activity; Enzyme Inhibitor Activity	0.42	142	8.7e-11	219.649	0	#DIV/0!	#DIV/0!	219.649	Male	10930.2	14246.1	643.061	434.295	16.9971	Accessory Biased	76166	Accessory Biased	yes	1-23	0.794
GMOY004725-RA	male accessory gland serine protease inhibitor-like	261	gi|195471133|ref|XP_002087860.1|GE14816 [Drosophila yakuba] >gi|194173961|gb|EDW87572.1| GE14816 [Drosophila yakuba]	XP_002087860	6.19137e-12	60	GO:0004867, serine-type endopeptidase inhibitor activity	Peptidase Regulator Activity; Enzyme Inhibitor Activity	3.17	233	6.8e-20	423.365	10.6869	39.6153	Male Biased	434.052	Male	15253.1	19880.5	726.844	490.878	20.9854	Accessory Biased	109822	Accessory Biased	yes	1-23	0.862
GMOY004727-RA	male accessory gland serine protease inhibitor-like	526	gi|24581506|ref|NP_608799.1|CG16713 [Drosophila melanogaster] >gi|7295775|gb|AAF51077.1| CG16713 [Drosophila melanogaster] >gi|224809691|gb|ACN63497.1| RH15675p [Drosophila melanogaster] >gi|224809693|gb|ACN63498.1| RH15676p [Drosophila melanogaster]	NP_608799	5.09554e-21	78	GO:0004867, serine-type endopeptidase inhibitor activity	Peptidase Regulator Activity; Enzyme Inhibitor Activity	1.03	70	0.0012	585.008	2233.37	0.26194	Unbiased	2818.38	Male	313.473	408.573	70.8493	47.8485	4.4245	Unbiased	4723	Unbiased	yes	1-23	0.916
GMOY004732-RA	pyruvate carboxylase, mitochondrial-like isoform X1	2684	gi|557762438|ref|XP_005180933.1|PREDICTED: pyruvate carboxylase, mitochondrial-like isoform X1 [Musca domestica]	XP_005180933	0	97	GO:0004736, pyruvate carboxylase activity; GO:0046872 metal ion binding; GO:0003677, DNA binding; GO:0005524, ATP binding; GO:0004075, biotin carboxylase activity	Ligase Activity; carbohydrate derivative binding; small molecule binding; heterocyclic compound binding; organic cyclic compound binding; ion binding	0.25	104	5e-07	1575.51	1910.96	0.824458	Unbiased	3486.47	Male	9.01986	11.7563	319.79	215.972	0.0282056	Testes Biased	5485	Testes Biased	no
GMOY004740-RA	dihydrolipoyllysine-residue succinyltransferase component of 2-oxoglutarate dehydrogenase mitochondrial-like	1191	gi|498980012|ref|XP_004529244.1|PREDICTED: dihydrolipoyllysine-residue succinyltransferase component of 2-oxoglutarate dehydrogenase complex, mitochondrial-like [Ceratitis capitata]	XP_004529244	3.07164e-112	79	GO:0004149, dihydrolipoyllysine-residue succinyltransferase activity	transferase activity	0.66	96	3.1e-06	102.933	344.269	0.298991	Unbiased	447.202	Male	2.33713	3.04616	33.5557	22.662	0.0696493	Testes Biased	313	Testes Biased	no
GMOY004743-RA	3-hydroxyacyl-coa dehyrogenase	3796	gi|557774244|ref|XP_005186772.1|PREDICTED: trifunctional enzyme subunit alpha, mitochondrial-like [Musca domestica]	XP_005186772	0	91	GO:0016508, long-chain-enoyl-CoA hydratase activity; GO:0003857, 3-hydroxyacyl-CoA dehydrogenase activity; GO:0050662, coenzyme binding; GO:0016509, long-chain-3-hydroxyacyl-CoA dehydrogenase activity; GO:0004300, enoyl-CoA hydratase activity	Lyase Activity; Cofactor Binding; oxidoreductase activity	0.09	56	0.033	918.963	2077.14	0.442417	Unbiased	2996.1	Male	35.4771	46.24	490.869	331.511	0.0722741	Testes Biased	14727	Testes Biased	no
GMOY004744-RA	alpha- sarcomeric-like isoform x1	2658	gi|195447732|ref|XP_002071345.1|GK25747 [Drosophila willistoni] >gi|194167430|gb|EDW82331.1| GK25747 [Drosophila willistoni]	XP_002071345	0	95	GO:0005509, calcium ion binding; GO:0051015, actin filament binding	protein binding, ion binding	0.19	98	2e-06	6198.08	1064.43	5.8229	Male Biased	7262.51	Male	3.63772	4.74132	285.107	192.548	0.0127592	Testes Biased	4758	Testes Biased	no
GMOY004756-RA	nup107	3530	gi|557756084|ref|XP_005177780.1|PREDICTED: nuclear pore complex protein Nup107-like [Musca domestica]	XP_005177780	0	80	GO:0005487, nucleocytoplasmic transporter activity	Nucleocytoplasmic Transporter Activity	0.15	105	3.9e-07	120.332	149.341	0.805754	Unbiased	269.673	Male	2.41747	3.15088	45.8114	30.9389	0.0527702	Testes Biased	1192	Testes Biased	no
GMOY004791-RA	calponin transgelin	1032	gi|557775282|ref|XP_005187287.1|PREDICTED: myophilin-like [Musca domestica]	XP_005187287	1.24304e-111	99	GO:0003779, actin binding	protein binding	0.73	190	1.3e-15	1056.81	2350.98	0.449521	Unbiased	3407.79	Male	88.4401	115.271	764.871	516.56	0.115627	Testes Biased	7173	Testes Biased	no
GMOY004878-RA	axonemal beta dynein heavy chain 8	13869	gi|341940471|sp|Q91XQ0.2|DYH8_MOUSERecName: Full=Dynein heavy chain 8, axonemal; AltName: Full=Axonemal beta dynein heavy chain 8; AltName: Full=Ciliary dynein heavy chain 8	Q91XQ0	0	68	GO:0016887, ATPase activity; GO:0005524, ATP binding; GO:0003777, microtubule motor activity	carbohydrate derivative binding; small molecule binding; hydrolase activity; heterocyclic compound binding; organic cyclic compound binding; ion binding	0.06	102	8.3e-07	30.9231	9.68709	3.1922	Unbiased	40.6102	Lacks Male Reproductive Expression	0.0237672	0.0309776	0.656565	0.443415	0.0361993	Lacks Male Reproductive Expression	63	Lacks Male Reproductive Expression	no
GMOY004926-RA	fatty acid synthase includes	8835	gi|54040727|sp|P19096.2|FAS_MOUSERecName: Full=Fatty acid synthase; Includes: RecName: Full=[Acyl-carrier-protein] S-acetyltransferase; Includes: RecName: Full=[Acyl-carrier-protein] S-malonyltransferase; Includes: RecName: Full=3-oxoacyl-[acyl-carrier-protein] synthase; Includes: RecName: Full=3-oxoacyl-[acyl-carrier-protein] reductase; Includes: RecName: Full=3-hydroxyacyl-[acyl-carrier-protein…	P19096	0	67	GO:0031177 phosphopantetheine binding; GO:0008270, zinc ion binding; GO:0004319, enoyl-[acyl-carrier-protein] reductase (NADPH, B-specific) activity; GO:0004317, 3-hydroxypalmitoyl-[acyl-carrier-protein] dehydratase activity; GO:0004315 3-oxoacyl-[acyl-carrier-protein] synthase activity; GO:0016295, myristoyl-[acyl-carrier-protein] hydrolase activity; GO:0004314, [acyl-carrier-protein] S-malonylt…	Amide Binding; Lyase Activity; transferase activity; oxidoreductase activity; small molecule binding; hydrolase activity; ion binding	0.06	72	0.00087	1808.04	12083.2	0.149632	Female Biased	13891.3	Male	19.8693	25.8971	531.86	359.195	0.0373581	Testes Biased	32659	Testes Biased	no
GMOY004931-RA	isocitrate dehydrogenase	8215	gi|1170478|sp|P41562.1|IDHC_RATRecName: Full=Isocitrate dehydrogenase [NADP] cytoplasmic; Short=IDH; AltName: Full=Cytosolic NADP-isocitrate dehydrogenase; AltName: Full=IDP; AltName: Full=NADP(+)-specific ICDH; AltName: Full=Oxalosuccinate decarboxylase	P41562	0	86	---NA---	Unknown Conserved	0.12	171	1.1e-13	1191.43	1537.3	0.775015	Unbiased	2728.73	Male	17.6327	22.9821	199.172	134.512	0.0885303	Testes Biased	13657	Testes Biased	no
GMOY004957-RA	tropomyosin isoform p	490	gi|195110255|ref|XP_001999697.1|GI22928 [Drosophila mojavensis] >gi|193916291|gb|EDW15158.1| GI22928 [Drosophila mojavensis]	XP_001999697	8.85597e-38	91	GO:0051015, actin filament binding	protein binding	1.85	119	1.7e-08	31402.3	3692.48	8.50441	Male Biased	35094.8	Male	357.657	466.161	1997.04	1348.71	0.179094	Testes Biased	10588	Testes Biased	no
GMOY004982-RA	uncharacterized protein	2310	gi|498995864|ref|XP_004533214.1|PREDICTED: uncharacterized protein LOC101452318 [Ceratitis capitata]	XP_004533214	0	84	GO:0005509, calcium ion binding	ion binding	0.75	442	7.4e-41	58.8394	50.1104	1.17419	Unbiased	108.95	Lacks Male Reproductive Expression	0.0475653	0.0619954	0.583993	0.394403	0.0814484	Lacks Male Reproductive Expression	11	Lacks Male Reproductive Expression	no
GMOY005064-RA	ATPase	2034	gi|291866|gb|AAA35578.1|ATPase [Homo sapiens]	AAA35578	0	89	GO:0046961, proton-transporting ATPase activity, rotational mechanism; GO:0005524, ATP binding	substrate-specific transporter activity; transmembrane transporter activity; carbohydrate derivative binding; small molecule binding; hydrolase activity; heterocyclic compound binding; organic cyclic compound binding; ion binding	0.16	125	3.5e-09	15.4208	19.6557	0.784547	Unbiased	35.0765	Lacks Male Reproductive Expression	0.0540196	0.0704078	1.57519	1.06381	0.0342941	Lacks Male Reproductive Expression	22	Lacks Male Reproductive Expression	no
GMOY005107-RA	protein dj-1-like	1236	gi|557773707|ref|XP_005186506.1|PREDICTED: protein DJ-1-like [Musca domestica]	XP_005186506	6.67578e-51	69	---NA---	Unknown Conserved	0.37	103	5.7e-07	29.5235	4.88951	6.03813	Male Biased	34.413	Lacks Male Reproductive Expression	0	0	2.18288	1.47422	0	Lacks Male Reproductive Expression	16	Lacks Male Reproductive Expression	no
GMOY005224-RA	atpase n2b	2499	gi|1171633|sp|P46441.1|N2B_HAEIRRecName: Full=Putative ATPase N2B; AltName: Full=HFN2B >gi|525318|gb|AAA91360.1| putative ATPase [Haematobia irritans]	P46441	0	80	GO:0016887, ATPase activity; GO:0005524, ATP binding	carbohydrate derivative binding; small molecule binding; hydrolase activity; heterocyclic compound binding; organic cyclic compound binding; ion binding	0.23	73	0.00056	517.56	224.906	2.30123	Unbiased	742.466	Male	10.3471	13.4862	86.5744	58.4685	0.119517	Testes Biased	1989	Testes Biased	no
GMOY005336-RA	mitochondrial processing peptidase beta subunit	3746	gi|557779811|ref|XP_005189530.1|PREDICTED: mitochondrial-processing peptidase subunit beta-like [Musca domestica]	XP_005189530	0	94	GO:0008121, ubiquinol-cytochrome-c reductase activity; GO:0046872, metal ion binding; GO:0004222, metalloendopeptidase activity	substrate-specific transporter activity; transmembrane transporter activity; oxidoreductase activity; hydrolase activity; ion binding	0.23	116	2.9e-08	679.541	748.946	0.90733	Unbiased	1428.49	Male	21.1773	27.602	389.249	262.881	0.0544057	Testes Biased	10813	Testes Biased	no
GMOY005442-RA	apolipophorins	11889	gi|68565081|sp|Q9V496.2|APLP_DROMERecName: Full=Apolipophorins; AltName: Full=Retinoid- and fatty acid-binding glycoprotein; Contains: RecName: Full=Apolipophorin-2; AltName: Full=ApoL2; AltName: Full=Apolipophorin II; Contains: RecName: Full=Apolipophorin-1; AltName: Full=ApoL1; AltName: Full=Apolipophorin I; Flags: Precursor	Q9V496	0	62	GO:0005319, lipid transporter activity	substrate-specific transporter activity	0.81	1402	0	740.464	2824.71	0.262138	Unbiased	3565.17	Male	0.622281	0.811067	38.4941	25.9972	0.0161656	Testes Biased	2916	Testes Biased	yes	1-23	0.834
GMOY005519-RA	Chitinase-like protein Idgf4	1641	gi|122001617|sp|Q2PQM7.1|IDGF4_GLOMMRecName: Full=Chitinase-like protein Idgf4; AltName: Full=Imaginal disk growth factor protein 4; Flags: Precursor [Glossina morsitans morsitans] >gi|83595289|gb|ABC25096.1| imaginal disc growth factor 4 [Glossina morsitans morsitans]	Q2PQM7	0	99	GO:0004568, chitinase activity; GO:0008084, imaginal disc growth factor receptor binding; GO:0008061, chitin binding	carbohydrate derivative binding; protein binding; hydrolase activity	1.09	378	2.1e-34	1744.24	4619.9	0.377549	Unbiased	6364.14	Male	262.135	341.661	6571.55	4438.13	0.0398894	Testes Biased	75696	Testes Biased	yes	1-22	0.865
GMOY005527-RA	c-1-tetrahydrofolate cytoplasmic-like isoform x1	3123	gi|557768039|ref|XP_005183705.1|PREDICTED: c-1-tetrahydrofolate synthase, cytoplasmic-like isoform X1 [Musca domestica]	XP_005183705	0	89	GO:0004488, methylenetetrahydrofolate dehydrogenase (NADP+) activity; GO:0004477, methenyltetrahydrofolate cyclohydrolase activity; GO:0005524, ATP binding; GO:0004329 formate-tetrahydrofolate ligase activity	Ligase Activity; carbohydrate derivative binding; oxidoreductase activity; small molecule binding; hydrolase activity; heterocyclic compound binding; organic cyclic compound binding; ion binding	0.35	123	6.6e-09	1629.81	5294.54	0.307828	Unbiased	6924.35	Male	17.8142	23.2186	196.382	132.627	0.0907122	Testes Biased	5156	Testes Biased	no
GMOY005582-RA	ribosomal protein isoform b	609	gi|498981588|ref|XP_004529646.1|PREDICTED: 40S ribosomal protein S14-like [Ceratitis capitata]	XP_004529646	6.47785e-65	97	GO:0003735, structural constituent of ribosome	Structural Constituent of Ribosome	0.53	57	0.026	1934.93	11712.1	0.165208	Female Biased	13647	Male	2866.93	3736.69	5891.18	3978.64	0.486649	Unbiased	68947	Unbiased	no
GMOY005584-RA	alanine--glyoxylate aminotransferase 2-like	4861	gi|110611264|gb|ABG77981.1|alanine-glyoxylate transaminase 2 [Glossina morsitans morsitans]	ABG77981	0	100	GO:0046872, metal ion binding; GO:0004096, catalase activity; GO:0008453, alanine-glyoxylate transaminase activity; GO:0004587, ornithine-oxo-acid transaminase activity; GO:0020037, heme binding; GO:0030170, pyridoxal phosphate binding	Cofactor Binding; transferase activity; oxidoreductase activity; heterocyclic compound binding; organic cyclic compound binding; ion binding	0.63	534	4.8e-50	276.954	439.824	0.629694	Unbiased	716.778	Male	7.85096	10.2328	235.857	159.287	0.033287	Testes Biased	7841	Testes Biased	no
GMOY005682-RA	myosin alkali light chain 1	1400	gi|195503715|ref|XP_002098768.1|myosin alkali light chain 1 [Drosophila yakuba] >gi|194184869|gb|EDW98480.1| myosin alkali light chain 1 [Drosophila yakuba]	XP_002098768	4.97226e-78	98	GO:0000146, microfilament motor activity; GO:0005509 calcium ion binding	hydrolase activity; ion binding	1.2	151	9.3e-12	51125.7	12782.5	3.99965	Unbiased	63908.3	Male	113.251	147.608	2611.92	1763.98	0.043359	Testes Biased	26014	Testes Biased	no
GMOY005690-RA	ubiquitin-60s ribosomal protein l40-like	984	gi|395513211|ref|XP_003760822.1|PREDICTED: ubiquitin-60S ribosomal protein L40 [Sarcophilus harrisii]	XP_003760822	2.1704e-81	95	GO:0003735, structural constituent of ribosome	Structural Constituent of Ribosome	0.53	73	0.00066	3847.2	12092.5	0.318146	Unbiased	15939.7	Male	1722.24	2244.73	7861.59	5309.37	0.219071	Unbiased	92146	Unbiased	no
GMOY005703-RA	myosin heavy muscle	9087	gi|110825729|sp|P05661.4|MYSA_DROMERecName: Full=Myosin heavy chain, muscle	P05661	0	89	GO:0003774, motor activity; GO:0005524, ATP binding; GO:0005515, protein binding	carbohydrate derivative binding; small molecule binding; protein binding; hydrolase activity; heterocyclic compound binding; organic cyclic compound binding; ion binding	1.6	2823	0	25656	10223.8	2.50944	Unbiased	35879.7	Male	23.6188	30.7842	2120.16	1431.86	0.0111401	Testes Biased	120110	Testes Biased	no
GMOY005746-RA	uncharacterized protein	846	gi|557765723|ref|XP_005182559.1|PREDICTED: uncharacterized protein LOC101901796 [Musca domestica]	XP_005182559	1.11272e-122	77	---NA---	Unknown Conserved	0.72	212	8.6e-18	36.8332	31.3217	1.17597	Unbiased	68.1549	Lacks Male Reproductive Expression	0.0432923	0.0564261	8.17227	5.51919	0.00529746	Lacks Male Reproductive Expression	42	Lacks Male Reproductive Expression	no
GMOY005752-RA	armadillo repeat-containing protein 4	2202	gi|557761011|ref|XP_005180225.1|PREDICTED: armadillo repeat-containing protein 4-like [Musca domestica]	XP_005180225	0	92	GO:0005515, protein binding	protein binding	0.2	70	0.0012	29.1403	32.0898	0.908085	Unbiased	61.2301	Lacks Male Reproductive Expression	0	0	1.53159	1.03437	0	Lacks Male Reproductive Expression	20	Lacks Male Reproductive Expression	no
GMOY005771-RA	Gmfb8	636	gi|19168450|gb|AAL83358.1|Gmfb8 [Glossina morsitans morsitans]	AAL83358	1.1065e-33	62	---NA---	Tsetse protein	1.7	577	2.3e-54	685.288	0.730943	937.539	Male Biased	686.019	Male	12248.6	15964.5	1582.61	1068.82	7.73947	Accessory Biased	218666	Accessory Biased	yes	1-22	0.677
GMOY005867-RA	apoptosis inducing isoform a	3046	gi|557760318|ref|XP_005179880.1|PREDICTED: putative apoptosis-inducing factor 1, mitochondrial-like [Musca domestica]	XP_005179880	0	86	GO:0003677, DNA binding; GO:0016491, oxidoreductase activity; GO:0050660, flavin adenine dinucleotide binding; GO:0046983, protein dimerization activity	Cofactor Binding; oxidoreductase activity; small molecule binding; protein binding; heterocyclic compound binding; organic cyclic compound binding; ion binding	0.36	202	7.6e-17	117.242	217.178	0.539845	Unbiased	334.42	Male	4.42485	5.76724	97.379	65.7654	0.0454395	Testes Biased	2127	Testes Biased	no
GMOY005869-RA	trehalose-6-phosphate synthase 1	5991	gi|557760316|ref|XP_005179879.1|PREDICTED: alpha,alpha-trehalose-phosphate synthase [UDP-forming] A-like [Musca domestica]	XP_005179879	0	91	GO:0003825, alpha,alpha-trehalose-phosphate synthase (UDP-forming) activity	transferase activity	0.49	206	2.8e-17	661.282	491.108	1.34651	Unbiased	1152.39	Male	34.3572	44.7803	447.113	301.96	0.0768423	Testes Biased	21505	Testes Biased	no
GMOY005874-RA	---NA---	450					GO:0005549, odorant binding	Tsetse protein	20.84	3060	0	6321.02	3.0992	2039.57	Male Biased	6324.12	Male	170460	222173	16098	10871.8	10.5889	Accessory Biased	2137329	Accessory Biased	no
GMOY005875-RA	---NA---	396					---NA---	Tsetse protein	128.43	2867	0	1299.92	3.52182	369.106	Male Biased	1303.45	Male	169513	220939	9632.23	6505.18	17.5985	Accessory Biased	1855425	Accessory Biased	yes	1-19	0.938
GMOY005876-RA	---NA---	405					GO:0005549, odorant binding	Tsetse protein	11.33	1173	6.2e-114	578.066	4.59141	125.902	Male Biased	582.658	Male	18367.9	23940.3	1210.79	817.713	15.1702	Accessory Biased	206019	Accessory Biased	yes	1-18	0.859
GMOY005915-RA	lanb2	5170	gi|557780684|ref|XP_005189963.1|PREDICTED: laminin subunit gamma-1-like [Musca domestica]	XP_005189963	0	92	GO:0005515, protein binding	protein binding	0.11	105	3.5e-07	233.16	178.219	1.30828	Unbiased	411.379	Male	2.55031	3.32401	396.422	267.726	0.00643331	Testes Biased	12514	Testes Biased	no
GMOY005924-RA	esterase q	3907	gi|557765530|ref|XP_005182464.1|PREDICTED: nucleolar protein 11-like [Musca domestica]	XP_005182464	0	71	GO:0004091, carboxylesterase activity	hydrolase activity	0.3	678	2e-64	235.597	127.434	1.84877	Unbiased	363.031	Male	122.653	159.863	14325.3	9674.69	0.00856195	Testes Biased	344993	Testes Biased	no
GMOY005926-RA	superoxide dismutase	917	gi|38564653|gb|AAR23787.1|SOD [Musca domestica]	AAR23787	4.33699e-80	91	GO:0005507, copper ion binding; GO:0008270, zinc ion binding; GO:0004784, superoxide dismutase activity	oxidoreductase activity; ion binding	0.55	142	7.3e-11	1322.81	3890.9	0.339977	Unbiased	5213.71	Male	633.134	825.211	3887.63	2625.54	0.162858	Testes Biased	36993	Testes Biased	no
GMOY006016-RA	collagen alpha-4 chain	528	gi|528498799|ref|XP_005156772.1|PREDICTED: collagen alpha-4(VI) chain [Danio rerio]	XP_005156772	1.78305e-09	50	GO:0004867, serine-type endopeptidase inhibitor activity	Peptidase Regulator Activity; Enzyme Inhibitor Activity	0.19	54	0.05	2199.93	8.80454	249.863	Male Biased	2208.74	Male	24632.1	32104.9	13055.2	8816.93	1.88676	Unbiased	395981	Unbiased	yes	1-18	0.852
GMOY006034-RA	adp atp translocase	2767	gi|6942136|gb|AAF32322.1|AF218587_1ADP/ATP translocase [Lucilia cuprina]	AAF32322	0	98	GO:0005471, ATP:ADP antiporter activity	Carbohydrate Derivative Transporter Activity; substrate-specific transporter activity; transmembrane transporter activity	1.82	240	1.2e-20	32989.8	9828.51	3.35654	Unbiased	42818.3	Male	287.933	375.284	4744.86	3204.47	0.060683	Testes Biased	99611	Testes Biased	no
GMOY006145-RA	filamin-a-like isoform x4	7183	gi|557772985|ref|XP_005186146.1|PREDICTED: filamin-A-like isoform X4 [Musca domestica]	XP_005186146	0	91	GO:0003779, actin binding	protein binding	0.12	143	5.9e-11	537.588	1142.56	0.470513	Unbiased	1680.15	Male	33.571	43.7557	1249.56	843.894	0.0268664	Testes Biased	59811	Testes Biased	no
GMOY006173-RA	14-3-3 zeta	2495	gi|557765473|ref|XP_005182436.1|PREDICTED: 14-3-3 protein zeta-like isoform X1 [Musca domestica]	XP_005182436	6.95984e-155	100	GO:0046982, protein heterodimerization activity; GO:0019904, protein domain specific binding; GO:0008426, protein kinase C inhibitor activity; GO:0016483, tryptophan hydroxylase activator activity; GO:0042803, protein homodimerization activity	Enzyme Activator Activity; Kinase Regulator Activity; Enzyme Inhibitor Activity; protein binding	1.13	343	6.1e-31	4425.75	6692.04	0.661346	Unbiased	11117.8	Male	85.1409	110.971	4913.39	3318.28	0.0173283	Testes Biased	78497	Testes Biased	no
GMOY006294-RA	glutamate semialdehyde dehydrogenase	3209	gi|195440440|ref|XP_002068050.1|GK10672 [Drosophila willistoni] >gi|194164135|gb|EDW79036.1| GK10672 [Drosophila willistoni]	XP_002068050	0	90	GO:0017084, delta1-pyrroline-5-carboxylate synthetase activity; GO:0004349, glutamate 5-kinase activity; GO:0004350, glutamate-5-semialdehyde dehydrogenase activity	transferase activity; oxidoreductase activity	0.49	358	2e-32	3600.67	4614.61	0.780276	Unbiased	8215.28	Male	36.1345	47.0968	3024	2042.28	0.0119492	Testes Biased	60713	Testes Biased	no
GMOY006295-RA	succinate dehydrogenase	1989	gi|13124721|sp|Q94523.3|DHSA_DROMERecName: Full=Succinate dehydrogenase [ubiquinone] flavoprotein subunit, mitochondrial; AltName: Full=Flavoprotein subunit of complex II; Short=FP; AltName: Full=Succinyl coenzyme A synthetase flavoprotein subunit; Flags: Precursor	Q94523	0	79	GO:0016627, oxidoreductase activity, acting on the CH-CH group of donors; GO:0050660, flavin adenine dinucleotide binding	Cofactor Binding; oxidoreductase activity; small molecule binding, heterocyclic compound binding; organic cyclic compound binding; ion binding	1	448	1.8e-41	57.513	21.0353	2.73412	Unbiased	78.5483	Male	0.0920695	0.120001	8.81714	5.9547	0.0104421	Testes Biased	109	Testes Specific	no
GMOY006316-RA	carnitine o-acetyltransferase-like isoform x2	3214	gi|557765743|ref|XP_005182569.1|PREDICTED: carnitine O-acetyltransferase-like isoform X2 [Musca domestica]	XP_005182569	0	76	GO:0016746, transferase activity, transferring acyl groups	transferase activity	1.57	629	1.7e-59	246.211	249.218	0.987934	Unbiased	495.43	Male	9.50388	12.3871	65.0062	43.9023	0.1462	Testes Biased	2073	Testes Biased	no
GMOY006365-RA	tubulin beta chain	2065	gi|498950702|ref|XP_004523059.1|PREDICTED: tubulin beta-1 chain-like [Ceratitis capitata]	XP_004523059	0	98	GO:0003924, GTPase activity; GO:0005200, structural constituent of cytoskeleton; GO:0005525, GTP binding	Structural Constituent of Cytoskeleton; carbohydrate derivative binding; small molecule binding; hydrolase activity; heterocyclic compound binding; organic cyclic compound binding; ion binding	1.4	1235	3.6e-120	987.405	1058.98	0.93241	Unbiased	2046.39	Male	22.1348	28.8499	357.916	241.72	0.0618436	Testes Biased	5631	Testes Biased	no
GMOY006372-RA	endoplasmin	3720	gi|33301108|sp|Q95M18.1|ENPL_BOVINRecName: Full=Endoplasmin; AltName: Full=94 kDa glucose-regulated protein; Short=GRP-94; AltName: Full=Heat shock protein 90 kDa beta member 1; Flags: Precursor	Q95M18	0	78	GO:0051082, unfolded protein binding; GO:0005524, ATP binding	carbohydrate derivative binding; small molecule binding; protein binding; heterocyclic compound binding; organic cyclic compound binding; ion binding	0.22	145	4.3e-11	1067.08	3092.58	0.345045	Unbiased	4159.66	Male	71.626	93.3556	2467.59	1666.5	0.0290267	Testes Biased	61711	Testes Biased	yes	1-20	0.864
GMOY006406-RA	ecdysteroid-regulated 16 kDa protein	563	gi|557782237|ref|XP_005190733.1|PREDICTED: ecdysteroid-regulated 16 kDa protein-like [Musca domestica]	XP_005190733	9.13592e-58	79	GO:0032934, sterol binding; GO:0070891, lipoteichoic acid binding; GO:0001530, lipopolysaccharide binding; GO:0042834, peptidoglycan binding; GO:0030882, lipid antigen binding	Antigen Binding; Lipid Binding; carbohydrate derivative binding; small molecule binding; organic cyclic compound binding	1.24	103	6e-07	2833.31	9166.31	0.3091	Unbiased	11999.6	Male	29.5344	38.4944	1852.51	1251.1	0.0159429	Testes Biased	6639	Testes Biased	yes	1-18	0.939
GMOY006412-RA	uncharacterized protein	948	gi|557778327|ref|XP_005188794.1|PREDICTED: uncharacterized protein LOC101896092 [Musca domestica]	XP_005188794	4.15442e-57	79	---NA---	Unknown Conserved	0.16	73	0.00063	629.507	847.867	0.74246	Unbiased	1477.37	Male	3.63162	4.73336	116.865	78.9257	0.0310752	Testes Biased	751	Testes Biased	yes	1-22	0.812
GMOY006418-RA	odorant-binding protein 99c	1000	gi|281426837|emb|CBA11325.1|odorant binding protein 21 [Glossina morsitans morsitans]	CBA11325	6.65605e-89	100	GO:0005549, odorant binding	Odorant Binding	0.9	122	8.7e-09	1746.24	1587.57	1.09995	Unbiased	3333.81	Male	8.86331	11.5522	82.1218	55.4614	0.107929	Testes Biased	729	Testes Biased	no
GMOY006519-RA	---NA---	2064					---NA---	Tsetse protein	0.23	121	1e-08	1240.76	2843.34	0.436376	Unbiased	4084.1	Male	21.347	27.8232	166.504	112.449	0.128207	Testes Biased	3241	Testes Biased	yes	1-28	0.865
GMOY006600-RA	atp-citrate synthase	9033	gi|116241237|sp|P53396.3|ACLY_HUMANRecName: Full=ATP-citrate synthase; AltName: Full=ATP-citrate (pro-S-)-lyase; Short=ACL; AltName: Full=Citrate cleavage enzyme	P53396	0	80	GO:0048037, cofactor binding; GO:0005524, ATP binding; GO:0003878, ATP citrate synthase activity; GO:0004775, succinate-CoA ligase (ADP-forming) activity	Ligase Activity; Cofactor Binding; transferase activity; carbohydrate derivative binding; small molecule binding; heterocyclic compound binding; organic cyclic compound binding; ion binding	0.03	61	0.01	578.842	2878.98	0.201058	Unbiased	3457.82	Male	17.3659	22.6343	178.522	120.566	0.0972759	Testes Biased	13846	Testes Biased	no
GMOY006845-RA	---NA---	281					---NA---	Tsetse protein	0.44	113	6.1e-08	1527.7	38.0507	40.149	Male Biased	1565.75	Male	92.28	120.276	297995	201252	0.00030967	Testes Biased	497284	Testes Biased	yes	1-19	0.806
GMOY006913-RA	uncharacterized protein	2019	gi|557777779|ref|XP_005188523.1|PREDICTED: uncharacterized protein LOC101893663 [Musca domestica]	XP_005188523	0	67	---NA---	Unknown Conserved	0.47	371	1e-33	22.2369	18.4202	1.2072	Unbiased	40.6571	Lacks Male Reproductive Expression	0.199543	0.26008	0.918725	0.620466	0.217196	Lacks Male Reproductive Expression	22	Lacks Male Reproductive Expression	no
GMOY006927-RA	---NA---	495					---NA---	Tsetse protein	0.21	91	9.4e-06	107.266	7.51321	14.277	Male Biased	114.779	Male	1162.76	1515.51	81.0776	54.7562	14.3413	Accessory Biased	15953	Accessory Biased	yes	1-27	0.609
GMOY006928-RA	---NA---	1132					---NA---	Tsetse protein	1.28	199	1.6e-16	301.352	44.3525	6.79447	Male Biased	345.704	Male	2195.32	2861.32	255.772	172.737	8.58309	Accessory Biased	69569	Accessory Biased	yes	1-25	0.722
GMOY006948-RA	spermine oxidase-like	2337	gi|557782259|ref|XP_005190744.1|PREDICTED: spermine oxidase-like [Musca domestica]	XP_005190744	0	78	GO:0016491, oxidoreductase activity	oxidoreductase activity	0.04	61	0.01	51.6682	19.8922	2.59741	Unbiased	71.5604	Male	0.908971	1.18473	8.73084	5.89642	0.10411	Testes Biased	179	Testes Biased	no
GMOY006970-RA	terribly reduced optic isoform ah	2403	gi|557780810|ref|XP_005190026.1|PREDICTED: sarcoplasmic reticulum histidine-rich calcium-binding protein-like [Musca domestica]	XP_005190026	2.98005e-32	54	GO:0005515, protein binding	protein binding	0.32	183	5.6e-15	442.943	228.281	1.94034	Unbiased	671.223	Male	9.09916	11.8596	173.68	117.296	0.0523903	Testes Biased	3072	Testes Biased	no
GMOY006971-RA	alcohol dehydrogenase	903	gi|122145122|sp|Q3ZCJ2.1|AK1A1_BOVINRecName: Full=Alcohol dehydrogenase [NADP(+)]; AltName: Full=Aldehyde reductase; AltName: Full=Aldo-keto reductase family 1 member A1	Q3ZCJ2	2.4493e-81	63	GO:0016491, oxidoreductase activity	oxidoreductase activity	0.4	54	0.045	31.7839	5.14817	6.17382	Male Biased	36.9321	Lacks Male Reproductive Expression	0	0	0.186742	0.126117	0	Lacks Male Reproductive Expression	1	Lacks Male Reproductive Expression	no
GMOY006985-RA	male-specific rna 98cb	3034	gi|557779635|ref|XP_005189443.1|PREDICTED: uncharacterized protein LOC101895924 [Musca domestica]	XP_005189443	8.44687e-80	98	---NA---	Unknown Conserved	0.07	108	1.8e-07	71.421	5.2096	13.7095	Male Biased	76.6306	Lacks Male Reproductive Expression	0	0	1.50064	1.01347	0	Lacks Male Reproductive Expression	27	Lacks Male Reproductive Expression	no
GMOY007011-RA	isoform a	1390	gi|498934057|ref|XP_004519793.1|PREDICTED: UPF0160 protein MYG1, mitochondrial-like isoform X1 [Ceratitis capitata] >gi|498934059|ref|XP_004519794.1| PREDICTED: UPF0160 protein MYG1, mitochondrial-like isoform X2 [Ceratitis capitata]	XP_004519793	9.718e-147	77	---NA---	Unknown Conserved	0.76	305	3.6e-27	305.444	430.098	0.710174	Unbiased	735.542	Male	23.1082	30.1186	141.575	95.6132	0.163223	Testes Biased	2044	Testes Biased	no
GMOY007027-RA	myosin heavy clone 203-like	1320	gi|498996476|ref|XP_004533368.1|PREDICTED: myosin heavy chain, clone 203-like [Ceratitis capitata]	XP_004533368	1.84546e-112	84	---NA---	Unknown Conserved	2.17	847	2.3e-81	27.4895	3.16964	8.67275	Male Biased	30.6591	Lacks Male Reproductive Expression	0	0	1.53298	1.03531	0	Lacks Male Reproductive Expression	12	Lacks Male Reproductive Expression	no
GMOY007028-RA	myosin heavy clone 203-like	852	gi|498996476|ref|XP_004533368.1|PREDICTED: myosin heavy chain, clone 203-like [Ceratitis capitata]	XP_004533368	1.40427e-130	88	---NA---	Unknown Conserved	0.54	126	3.1e-09	24.0617	6.00197	4.00897	Unbiased	30.0637	Lacks Male Reproductive Expression	0	0	0.79168	0.534665	0	Lacks Male Reproductive Expression	4	Lacks Male Reproductive Expression	no
GMOY007029-RA	myosin heavy clone 203-like	1218	gi|557760061|ref|XP_005179754.1|PREDICTED: myosin heavy chain, clone 203-like [Musca domestica]	XP_005179754	3.15963e-20	59	---NA---	Unknown Conserved	0.48	132	7.1e-10	44.6031	12.2136	3.65192	Unbiased	56.8167	Lacks Male Reproductive Expression	0	0	0.276893	0.187001	0	Lacks Male Reproductive Expression	2	Lacks Male Reproductive Expression	no
GMOY007044-RA	cytosolic malic enzyme	3795	gi|557762829|ref|XP_005181128.1|PREDICTED: NADP-dependent malic enzyme-like isoform X1 [Musca domestica]	XP_005181128	0	75	GO:0046872, metal ion binding; GO:0051287, NAD binding; GO:0016619, malate dehydrogenase (oxaloacetate-decarboxylating) activity; GO:0004473, malate dehydrogenase (oxaloacetate-decarboxylating) (NADP+) activity; GO:0004471, malate dehydrogenase (decarboxylating) activity	Cofactor Binding; oxidoreductase activity; small molecule binding; heterocyclic compound binding; organic cyclic compound binding; ion binding	0.17	64	0.0046	1112.11	4397.8	0.252879	Unbiased	5509.91	Male	13.8298	18.0254	4059.73	2741.76	0.00340657	Testes Biased	92798	Testes Biased	no
GMOY007078-RA	GK15974 [Drosophila willistoni]	5366	gi|195456794|ref|XP_002075290.1|GK15974 [Drosophila willistoni] >gi|194171375|gb|EDW86276.1| GK15974 [Drosophila willistoni]	XP_002075290	8.09471e-30	82	---NA---	Unknown Conserved	0.66	169	1.4e-13	1313.63	4012.99	0.327344	Unbiased	5326.62	Male	7.23496	9.42987	80.1658	54.1404	0.0902499	Testes Biased	3611	Testes Biased	no
GMOY007085-RA	actin-4	1425	gi|17530805|ref|NP_511052.1|actin 5C, isoform B [Drosophila melanogaster] >gi|24639997|ref|NP_727048.1| actin 5C, isoform A [Drosophila melanogaster] >gi|62473515|ref|NP_001014725.1| actin 5C, isoform D [Drosophila melanogaster] >gi|62473526|ref|NP_001014726.1| actin 5C, isoform C [Drosophila melanogaster] >gi|187109134|ref|NP_001119672.1| actin related protein 1 [Acyrthosiphon pisum] >gi|1872818…	NP_511052	0	100	GO:0005524, ATP binding; GO:0005200, structural constituent of cytoskeleton	Structural Constituent of Cytoskeleton; carbohydrate derivative binding; small molecule binding, heterocyclic compound binding; organic cyclic compound binding; ion binding	2.04	1290	1.2e-125	8731.82	13063.3	0.668424	Unbiased	21795.1	Male	481.654	627.777	17842.2	12049.9	0.0269952	Testes Biased	169517	Testes Biased	no
GMOY007176-RA	succinyl- ligase	1056	gi|557755314|ref|XP_005177397.1|PREDICTED: succinyl-CoA ligase [ADP/GDP-forming] subunit alpha, mitochondrial-like [Musca domestica]	XP_005177397	9.14268e-152	84	GO:0004776, succinate-CoA ligase (GDP-forming) activity; GO:0003878, ATP citrate synthase activity; GO:0004775, succinate-CoA ligase (ADP-forming) activity; GO:0048037, cofactor binding	Ligase Activity; Cofactor Binding; transferase activity	4.04	1027	2.4e-99	27.1788	8.80454	3.08691	Unbiased	35.9834	Lacks Male Reproductive Expression	0	0	0.319371	0.215689	0	Lacks Male Reproductive Expression	2	Lacks Male Reproductive Expression	no
GMOY007181-RA	---NA---	1069					GO:0005506, iron ion binding; GO:0016705, oxidoreductase activity, acting on paired donors, with incorporation or reduction of molecular oxygen; GO:0020037, heme binding	oxidoreductase activity; heterocyclic compound binding; organic cyclic compound binding; ion binding	3.42	648	1.9e-61	13693.4	15887.2	0.861912	Unbiased	29580.6	Male	214.338	279.363	10472.3	7072.51	0.0204672	Testes Biased	72644	Testes Biased	no
GMOY007187-RA	uncharacterized protein	7885	gi|557759375|ref|XP_005179412.1|PREDICTED: uncharacterized protein LOC101898771 [Musca domestica]	XP_005179412	0	78	---NA---	Unknown Conserved	1.06	3332	0	2025.31	2303.71	0.879153	Unbiased	4329.01	Male	3887.11	5066.36	2460.66	1661.82	1.5797	Unbiased	951910	Unbiased	no
GMOY007193-RA	dihydrolipoamide dehydrogenase	2078	gi|557753939|ref|XP_005176714.1|PREDICTED: dihydrolipoyl dehydrogenase, mitochondrial-like [Musca domestica]	XP_005176714	0	92	GO:0050660, flavin adenine dinucleotide binding; GO:0004148, dihydrolipoyl dehydrogenase activity	Cofactor Binding; oxidoreductase activity; small molecule binding; heterocyclic compound binding; organic cyclic compound binding; ion binding	0.72	158	2.1e-12	2454.05	2917.92	0.84103	Unbiased	5371.97	Male	182.668	238.085	1530.47	1033.61	0.119354	Testes Biased	29224	Testes Biased	no
GMOY007243-RA	nadh dehydrogenase	3170	gi|557768761|ref|XP_005184057.1|PREDICTED: NADH dehydrogenase [ubiquinone] flavoprotein 2, mitochondrial-like [Musca domestica]	XP_005184057	7.70425e-142	93	GO:0046872, metal ion binding; GO:0008137, NADH dehydrogenase (ubiquinone) activity; GO:0051537, 2 iron, 2 sulfur cluster binding	Metal Cluster Binding; oxidoreductase activity; ion binding	1.52	199	1.6e-16	1215.49	1076.12	1.12951	Unbiased	2291.6	Male	50.6399	66.0028	438.22	295.954	0.115558	Testes Biased	12621	Testes Biased	no
GMOY007256-RA	purine biosynthesis protein pur6	1925	gi|194763997|ref|XP_001964118.1|GF20891 [Drosophila ananassae] >gi|190619043|gb|EDV34567.1| GF20891 [Drosophila ananassae]	XP_001964118	0	92	GO:0004639, phosphoribosylaminoimidazolesuccinocarboxamide synthase activity; GO:0004638 phosphoribosylaminoimidazole carboxylase activity; GO:0005524, ATP binding; GO:0034023, 5-(carboxyamino)imidazole ribonucleotide mutase activity	Isomerase Activity; Ligase Activity; Lyase Activity; carbohydrate derivative binding; small molecule binding; heterocyclic compound binding; organic cyclic compound binding; ion binding	0.36	85	3.7e-05	4815.14	17254.9	0.279059	Unbiased	22070	Male	57.7823	75.3121	595.672	402.291	0.0970035	Testes Biased	9837	Testes Biased	no
GMOY007295-RA	neural conserved at isoform f	540	gi|557750443|ref|XP_005174985.1|PREDICTED: 2-oxoglutarate dehydrogenase-like, mitochondrial-like, partial [Musca domestica]	XP_005174985	1.91697e-29	63	GO:0004591, oxoglutarate dehydrogenase (succinyl-transferring) activity; GO:0030976, thiamine pyrophosphate binding	Sulfur Compound Binding; Cofactor Binding; oxidoreductase activity; small molecule binding; heterocyclic compoud binding; organic cyclic compound binding; organic cyclic compound binding; ion binding	1.06	285	3.5e-25	124.522	178.204	0.698762	Unbiased	302.726	Lacks Male Reproductive Expression	0	0	0.312274	0.210896	0	Lacks Male Reproductive Expression	1	Lacks Male Reproductive Expression	no
GMOY007296-RA	2-oxoglutarate mitochondrial-like isoform x4	3970	gi|557778908|ref|XP_005189081.1|PREDICTED: 2-oxoglutarate dehydrogenase-like, mitochondrial-like [Musca domestica]	XP_005189081	0	84	GO:0004591, oxoglutarate dehydrogenase (succinyl-transferring) activity; GO:0030976, thiamine pyrophosphate binding	Sulfur Compound Binding; Cofactor Binding; oxidoreductase activity; small molecule binding; heterocyclic compound binding; organic cyclic compound binding; ion binding	1.3	862	7e-83	169.22	310.779	0.544504	Unbiased	479.999	Male	16.1815	21.0906	101.644	68.6458	0.159198	Testes Biased	4147	Testes Biased	no
GMOY007314-RA	---NA---	453					---NA---	Tsetse protein	2.76	624	4.8e-59	435.808	5.13113	84.9341	Male Biased	440.939	Male	20196.4	26323.6	1055.32	712.716	19.1377	Accessory Biased	252635	Accessory Biased	yes	1-19	0.732
GMOY007353-RA	glutamate mitochondrial-like isoform x2	6379	gi|195451021|ref|XP_002072734.1|GK13528 [Drosophila willistoni] >gi|194168819|gb|EDW83720.1| GK13528 [Drosophila willistoni]	XP_002072734	0	94	GO:0030246, carbohydrate binding; GO:0050660, flavin adenine dinucleotide binding; GO:0051287, NAD binding; GO:0004352, glutamate dehydrogenase (NAD+) activity; GO:0004353, glutamate dehydrogenase [NAD(P)+] activity; GO:0004344, glucose dehydrogenase activity; GO:0004367, glycerol-3-phosphate dehydrogenase [NAD+] activity; GO:0008812, choline dehydrogenase activity; GO:0042803, protein homodimeri…	Carbohydrate Binding; Cofactor Binding; oxidoreductase activity; small molecule binding; protein binding; heterocyclic compound binding; organic cyclic compound binding; ion binding	0.4	99	1.6e-06	2003.24	2780.1	0.720563	Unbiased	4783.33	Male	182.38	237.71	2197.11	1483.83	0.0830092	Testes Biased	114879	Testes Biased	no
GMOY007369-RA	transcription factor SPT20 homolog	3328	gi|557777093|ref|XP_005188182.1|PREDICTED: transcription factor SPT20 homolog [Musca domestica]	XP_005188182	1.20059e-56	51	---NA---	Unknown Conserved	0.05	844	5e-81	296.791	215.119	1.37966	Unbiased	511.909	Male	3186.44	4153.13	2533.67	1711.13	1.25764	Unbiased	339544	Unbiased	no
GMOY007382-RA	reticulon-4-like isoform X1	2389	gi|557779556|ref|XP_005189405.1|PREDICTED: reticulon-4-like isoform X1 [Musca domestica]	XP_005189405	6.34717e-125	96	---NA---	Unknown Conserved	0.16	61	0.0099	2406.1	1376.93	1.74743	Unbiased	3783.03	Male	106.886	139.313	1045.51	706.089	0.102234	Testes Biased	21784	Testes Biased	no
GMOY007443-RA	sperm-leucylaminopeptidase 5	1710	gi|557774720|ref|XP_005187007.1|PREDICTED: cytosol aminopeptidase-like [Musca domestica]	XP_005187007	0	86	GO:0030145, manganese ion binding; GO:0008235, metalloexopeptidase activity; GO:0004177, aminopeptidase activity	hydrolase activity; ion binding	2.99	3310	0	108.377	13.593	7.97305	Male Biased	121.97	Lacks Male Reproductive Expression	0.0214183	0.0279161	1.38058	0.932381	0.015514	Lacks Male Reproductive Expression	15	Lacks Male Reproductive Expression	no
GMOY007466-RA	probable fumarate mitochondrial	1479	gi|39931306|sp|O17214.1|FUMH_CAEELRecName: Full=Probable fumarate hydratase, mitochondrial; Short=Fumarase; Flags: Precursor	O17214	0	81	GO:0004333, fumarate hydratase activity	Lyase Activity	2.39	997	2.4e-96	510.921	281.317	1.81618	Unbiased	792.238	Male	11.0693	14.4275	100.447	67.8374	0.1102	Testes Biased	1328	Testes Biased	no
GMOY007471-RA	lysosomal alpha-mannosidase	4262	gi|557780736|ref|XP_005189989.1|PREDICTED: lysosomal alpha-mannosidase-like isoform X2 [Musca domestica]	XP_005189989	0	79	GO:0004559, alpha-mannosidase activity; GO:0008270, zinc ion binding; GO:0030246, carbohydrate binding	Carbohydrate Binding; hydrolase activity; ion binding	0.18	113	6e-08	1206.56	2748.38	0.439009	Unbiased	3954.94	Male	138.939	181.09	356.128	240.513	0.390137	Unbiased	25169	Unbiased	yes	1-23	0.628
GMOY007523-RA	collagen alpha-2 chain	6008	gi|557768085|ref|XP_005183728.1|PREDICTED: collagen alpha-1(IV) chain-like isoform X1 [Musca domestica] >gi|557768087|ref|XP_005183729.1| PREDICTED: collagen alpha-1(IV) chain-like isoform X2 [Musca domestica] >gi|557768089|ref|XP_005183730.1| PREDICTED: collagen alpha-1(IV) chain-like isoform X3 [Musca domestica]	XP_005183728	0	77	GO:0005201; extracellular matrix structural constituent	Extracellular Matrix Structural Constituent	0.09	101	1.1e-06	674.015	252.248	2.67203	Unbiased	926.264	Male	105.535	137.552	1269.12	857.104	0.0831566	Testes Biased	62529	Testes Biased	no
GMOY007550-RA	glutamate mitochondrial	1381	gi|557761426|ref|XP_005180431.1|PREDICTED: glutamate dehydrogenase, mitochondrial-like [Musca domestica]	XP_005180431	1.88365e-117	85	GO:0004353; glutamate dehydrogenase [NAD(P)+] activity	oxidoreductase activity	4.21	1713	0	18.5559	36.0189	0.515172	Unbiased	54.5749	Lacks Male Reproductive Expression	0.0530417	0.0691332	2.32001	1.56683	0.0228627	Lacks Male Reproductive Expression	21	Lacks Male Reproductive Expression	no
GMOY007601-RA	nadh dehydrogenase	2640	gi|194760181|ref|XP_001962320.1|GF15407 [Drosophila ananassae] >gi|190616017|gb|EDV31541.1| GF15407 [Drosophila ananassae]	XP_001962320	7.45566e-137	66	GO:0003954, NADH dehydrogenase activity; GO:0005515, protein binding; GO:0051539, 4 iron, 4 sulfur cluster binding	Metal Cluster Binding; oxidoreductase activity; protein binding	0.2	103	6.5e-07	101.804	11.622	8.75961	Male Biased	113.426	Male	0.457816	0.596706	12.5832	8.49814	0.0363831	Testes Biased	230	Testes Specific	no
GMOY007615-RA	malate mitochondrial-like	1035	gi|195132183|ref|XP_002010523.1|GI14636 [Drosophila mojavensis] >gi|193908973|gb|EDW07840.1| GI14636 [Drosophila mojavensis]	XP_002010523	2.17361e-66	62	GO:0030060, L-malate dehydrogenase activity	oxidoreductase activity	0.79	150	1.2e-11	36.2474	5.83907	6.20774	Male Biased	42.0865	Lacks Male Reproductive Expression	0	0	0	0	#DIV/0!	Lacks Male Reproductive Expression	0	Lacks Male Reproductive Expression	no
GMOY007617-RA	GH16364 [Drosophila grimshawi]	1110	gi|195015806|ref|XP_001984280.1|GH16364 [Drosophila grimshawi] >gi|193897762|gb|EDV96628.1| GH16364 [Drosophila grimshawi]	XP_001984280	9.5734e-139	73	GO:0004034, aldose 1-epimerase activity; GO:0030246, carbohydrate binding	Carbohydrate Binding; Isomerase Activity	0.85	193	5.7e-16	23.271	33.5049	0.694555	Unbiased	56.7758	Lacks Male Reproductive Expression	0.46194	0.602082	6.2286	4.20652	0.0741644	Lacks Male Reproductive Expression	55	Lacks Male Reproductive Expression	no
GMOY007655-RA	calmodulin	1212	gi|391348549|ref|XP_003748509.1|PREDICTED: calmodulin-like [Metaseiulus occidentalis]	XP_003748509	2.11162e-88	93	GO:0031997, N-terminal myristoylation domain binding; GO:0070855, myosin VI head/neck binding; GO:0044325, ion channel binding; GO:0004683, calmodulin-dependent protein kinase activity; GO:0019904, protein domain specific binding; GO:0005524, ATP binding; GO:0031432, titin binding; GO:0072542, protein phosphatase activator activity; GO:0031996, thioesterase binding; GO:0043274, phospholipase bind…	Phosphatase Regulator Activity; Enzyme Activator Activity; transferase activity; carbohydrate derivative binding; small molecule binding; protein binding; heterocyclic compound binding; organic cyclic compound binding; ion binding	1.66	160	1.2e-12	4920.48	4063.86	1.21079	Unbiased	8984.35	Male	28.1942	36.7476	1350.14	911.822	0.0208825	Testes Biased	10637	Testes Biased	no
GMOY007736-RA	phosphoglucose mutase	3915	gi|557776942|ref|XP_005188107.1|PREDICTED: phosphoglucomutase-like isoform X1 [Musca domestica] >gi|557776944|ref|XP_005188108.1| PREDICTED: phosphoglucomutase-like isoform X2 [Musca domestica]	XP_005188107	0	91	GO:0004619, phosphoglycerate mutase activity; GO:0000287, magnesium ion binding; GO:0004614, phosphoglucomutase activity; GO:0010309, acireductone dioxygenase [iron(II)-requiring] activity; GO:0016301, kinase activity	Isomerase Activity; transferase activity; oxidoreductase activity; ion binding	0.49	664	5e-63	9569.67	4319.76	2.21532	Unbiased	13889.4	Male	62.1086	80.9508	1371.08	925.963	0.0452992	Testes Biased	38471	Testes Biased	no
GMOY007746-RA	troponin i	1586	gi|357612924|gb|EHJ68237.1|hypothetical protein KGM_05708 [Danaus plexippus]	EHJ68237	2.38623e-60	65	GO:0003779, actin binding; GO:0005523 tropomyosin binding	protein binding	0.09	57	0.023	16473.9	4807.96	3.42638	Unbiased	21281.9	Male	93.3644	121.689	865.573	584.57	0.107864	Testes Biased	12184	Testes Biased	no
GMOY007757-RA	odorant-binding protein 56e	492	gi|281426803|emb|CBA11308.1|odorant binding protein 4 [Glossina morsitans morsitans]	CBA11308	1.00782e-109	99	GO:0005549, odorant binding	Odorant Binding	4.43	645	3.7e-61	764.189	13.2283	57.7693	Male Biased	777.418	Male	19601.3	25547.8	1868.27	1261.75	10.4917	Accessory Biased	268762	Accessory Biased	yes	1-17	0.722
GMOY007760-RA	---NA---	381					---NA---	Tsetse protein	0.64	181	9.4e-15	527.312	13.4217	39.2879	Male Biased	540.734	Male	22726.5	29621.2	1191.9	804.958	19.0674	Accessory Biased	239109	Accessory Biased	yes	1-19	0.639
GMOY007767-RA	isoform e	4308	gi|557778625|ref|XP_005188941.1|PREDICTED: mucin-19-like, partial [Musca domestica]	XP_005188941	1.47997e-70	74	GO:0042302, structural constituent of cuticle	Structural Constituent of Cuticle	0.05	81	0.0001	363.043	98.4147	3.68892	Unbiased	461.458	Lacks Male Reproductive Expression	0.0765152	0.099728	1.52658	1.03098	0.0501221	Lacks Male Reproductive Expression	48	Lacks Male Reproductive Expression	no
GMOY007817-RA	atp synthase subunit mitochondrial-like	1611	gi|557764177|ref|XP_005181797.1|PREDICTED: ATP synthase subunit beta, mitochondrial-like [Musca domestica]	XP_005181797	0	94	GO:0008553 hydrogen-exporting ATPase activity, phosphorylative mechanism; GO:0046933 proton-transporting ATP synthase activity, rotational mechanism; GO:0005524 ATP binding	substrate-specific transporter activity; transmembrane transporter activity; carbohydrate derivative binding; small molecule binding; hydrolase activity; heterocyclic compound binding; organic cyclic compound binding; ion binding	0.74	385	3.5e-35	12.0891	3.75136	3.2226	Unbiased	15.8405	Lacks Male Reproductive Expression	0	0	0.314018	0.212074	0	Lacks Male Reproductive Expression	3	Lacks Male Reproductive Expression	no
GMOY007827-RA	glutamate oxaloacetate transaminase isoform b	1290	gi|557752292|ref|XP_005175896.1|PREDICTED: aspartate aminotransferase, mitochondrial-like [Musca domestica]	XP_005175896	0	84	GO:0004069, L-aspartate:2-oxoglutarate aminotransferase activity; GO:0080130, L-phenylalanine:2-oxoglutarate aminotransferase activity; GO:0030170, pyridoxal phosphate binding	Cofactor Binding; transferase activity; ion binding	2.85	846	3.1e-81	102.185	78.2007	1.3067	Unbiased	180.386	Lacks Male Reproductive Expression	0.113567	0.14802	1.83007	1.23595	0.0620559	Lacks Male Reproductive Expression	18	Lacks Male Reproductive Expression	no
GMOY007834-RA	AFG3-like protein 2	3105	gi|557765247|ref|XP_005182326.1|PREDICTED: AFG3-like protein 2-like [Musca domestica]	XP_005182326	0	86	GO:0008270, zinc ion binding; GO:0004222, metalloendopeptidase activity; GO:0005524, ATP binding; GO:0016887, ATPase activity	carbohydrate derivative binding; small molecule binding; hydrolase activity; heterocyclic compound binding; organic cyclic compound binding; ion binding	0.13	69	0.0017	228.181	773.003	0.295187	Unbiased	1001.18	Male	17.4575	22.7536	307.875	207.925	0.0567031	Testes Biased	7149	Testes Biased	no
GMOY007874-RA	mitochondrial uncoupling protein 4	963	gi|195438890|ref|XP_002067365.1|GK16380 [Drosophila willistoni] >gi|194163450|gb|EDW78351.1| GK16380 [Drosophila willistoni]	XP_002067365	3.69519e-110	75	GO:0017077, oxidative phosphorylation uncoupler activity	transmembrane transporter activity	0.49	103	5.8e-07	91.1138	105.72	0.861838	Unbiased	196.834	Male	0.570487	0.743559	15.2343	10.2886	0.0374476	Testes Biased	102	Testes Specific	no
GMOY007910-RA	succinyl-coa synthetase beta chain	3482	gi|498926672|ref|XP_004517958.1|PREDICTED: succinyl-CoA ligase [ADP-forming] subunit beta, mitochondrial-like [Ceratitis capitata]	XP_004517958	0	90	GO:0046872, metal ion binding; GO:0004775, succinate-CoA ligase (ADP-forming) activity; GO:0005524, ATP binding; GO:0016787, hydrolase activity	Ligase Activity; carbohydrate derivative binding; small molecule binding; hydrolase activity; heterocyclic compound binding; organic cyclic compound binding; ion binding	0.96	1003	6.1e-97	1512.05	1176.62	1.28508	Unbiased	2688.67	Male	48.2902	62.9403	597.704	403.663	0.0807929	Testes Biased	16933	Testes Biased	no
GMOY007957-RA	sperm-leucylaminopeptidase 2	1629	gi|195588817|ref|XP_002084153.1|GD14113 [Drosophila simulans] >gi|194196162|gb|EDX09738.1| GD14113 [Drosophila simulans]	XP_002084153	0	88	GO:0030145, manganese ion binding; GO:0008235, metalloexopeptidase activity; GO:0004177, aminopeptidase activity	hydrolase activity; ion binding	0.83	1136	3.2e-110	51.9751	4.28066	12.1418	Male Biased	56.2558	Lacks Male Reproductive Expression	0	0	1.44923	0.978743	0	Lacks Male Reproductive Expression	14	Lacks Male Reproductive Expression	no
GMOY008018-RA	dynein intermediate chain 2	3429	gi|557753348|ref|XP_005176419.1|PREDICTED: dynein intermediate chain 2, axonemal-like [Musca domestica]	XP_005176419	0	92	GO:0003774, motor activity; GO:0042623, ATPase activity, coupled; GO:0005515, protein binding	protein binding; hydrolase activity	0.09	66	0.0029	93.1465	11.7949	7.89722	Male Biased	104.941	Lacks Male Reproductive Expression	0.010681	0.0139214	1.37696	0.929934	0.00775699	Lacks Male Reproductive Expression	29	Lacks Male Reproductive Expression	no
GMOY008072-RA	atp synthase delta mitochondrial	4001	gi|557772461|ref|XP_005185887.1|PREDICTED: ATP synthase subunit delta, mitochondrial-like [Musca domestica]	XP_005185887	3.7054e-69	96	GO:0046961, proton-transporting ATPase activity, rotational mechanism; GO:0008553, hydrogen-exporting ATPase activity, phosphorylative mechanism; GO:0046933, proton-transporting ATP synthase activity, rotational mechanism	substrate-specific transporter activity; transmembrane transporter activity; hydrolase activity	0.23	68	0.0021	2952.53	1240.45	2.3802	Unbiased	4192.98	Male	99.8064	130.085	732.294	494.559	0.136293	Testes Biased	28271	Testes Biased	no
GMOY008085-RA	4-aminobutyrate mitochondrial-like	2663	gi|557765594|ref|XP_005182496.1|PREDICTED: 4-aminobutyrate aminotransferase, mitochondrial-like [Musca domestica]	XP_005182496	0	82	GO:0030170, pyridoxal phosphate binding; GO:0003867, 4-aminobutyrate transaminase activity	Cofactor Binding; transferase activity; ion binding	0.71	268	1.9e-23	3747.31	2145.81	1.74633	Unbiased	5893.12	Male	217.152	283.031	1510.31	1019.99	0.14378	Testes Biased	39640	Testes Biased	no
GMOY008087-RA	neuroglian-like	3821	gi|557761324|ref|XP_005180380.1|PREDICTED: neuroglian-like [Musca domestica]	XP_005180380	0	92	GO:0005509, calcium ion binding; GO:0005515, protein binding	protein binding; ion binding	0.08	121	9.8e-09	298.254	288.831	1.03262	Unbiased	587.086	Male	4.00664	5.22215	414.31	279.806	0.00967063	Testes Biased	9806	Testes Biased	no
GMOY008106-RA	c3 and pzp-like alpha-2-macroglobulin domain-containing protein 8	1798	gi|195346295|ref|XP_002039701.1|GM15752 [Drosophila sechellia] >gi|194135050|gb|EDW56566.1| GM15752 [Drosophila sechellia]	XP_002039701	1.08904e-166	89	GO:0019010, farnesoic acid O-methyltransferase activity	transferase activity	0.44	126	3.1e-09	678.527	3271.48	0.207406	Unbiased	3950.01	Male	757.458	987.253	4749.53	3207.62	0.159481	Testes Biased	87827	Testes Biased	no
GMOY008231-RA	mitochondrial cytochrome c oxidase subunit 6b	1527	gi|557770552|ref|XP_005184940.1|PREDICTED: serine/arginine-rich splicing factor 4-like [Musca domestica]	XP_005184940	6.64971e-58	69	GO:0004129, cytochrome-c oxidase activity	substrate-specific transporter activity; transmembrane transporter activity; oxidoreductase activity	0.16	72	0.00074	5159.12	2760.97	1.86859	Unbiased	7920.08	Male	444.972	579.965	3486.63	2354.72	0.127622	Testes Biased	50125	Testes Biased	no
GMOY008272-RA	neutral alpha-glucosidase ab	4325	gi|557755740|ref|XP_005177608.1|PREDICTED: neutral alpha-glucosidase AB-like isoform X1 [Musca domestica] >gi|557755742|ref|XP_005177609.1| PREDICTED: neutral alpha-glucosidase AB-like isoform X2 [Musca domestica]	XP_005177608	0	87	GO:0030246, carbohydrate binding; GO:0004558, alpha-glucosidase activity	Carbohydrate Binding; hydrolase activity	0.23	194	4.9e-16	381.003	397.593	0.958274	Unbiased	778.596	Male	15.9542	20.7943	154.943	104.641	0.102969	Testes Biased	5858	Testes Biased	no
GMOY008287-RA	alpha-amylase a	8233	gi|113780|sp|P08144.1|AMYA_DROMERecName: Full=Alpha-amylase A; AltName: Full=1,4-alpha-D-glucan glucanohydrolase; Flags: Precursor	P08144	0	78	---NA---	Unknown Conserved	0.47	149	1.7e-11	169.274	287.014	0.589776	Unbiased	456.288	Male	11.7977	15.3768	246.971	166.793	0.0477694	Testes Biased	14710	Testes Biased	no
GMOY008463-RA	beta-mannosidase-like	3352	gi|498952134|ref|XP_004523289.1|PREDICTED: beta-mannosidase-like [Ceratitis capitata]	XP_004523289	0	75	GO:0004567, beta-mannosidase activity	hydrolase activity	0.11	75	0.0004	781.983	1170.11	0.668302	Unbiased	1952.09	Male	12.7402	16.6052	13110.3	8854.09	0.000971771	Testes Biased	261773	Testes Biased	yes	1-28	0.853
GMOY008537-RA	gtp:amp phosphotransferase mitochondrial-like	660	gi|557762130|ref|XP_005180779.1|PREDICTED: GTP:AMP phosphotransferase AK3, mitochondrial-like isoform X1 [Musca domestica] >gi|557762132|ref|XP_005180780.1| PREDICTED: GTP:AMP phosphotransferase AK3, mitochondrial-like isoform X2 [Musca domestica]	XP_005180779	3.76279e-70	75	GO:0005524, ATP binding; GO:0004017, adenylate kinase activity	transferase activity; carbohydrate derivative binding; small molecule binding; heterocyclic compound binding; organic cyclic compound binding; ion binding	1.35	241	9.7e-21	45.3498	17.6091	2.57536	Unbiased	62.9589	Lacks Male Reproductive Expression	1.05436	1.37423	2.04397	1.38041	0.51584	Lacks Male Reproductive Expression	27	Lacks Male Reproductive Expression	no
GMOY008545-RA	---NA---	1557					---NA---	Tsetse protein	0.13	134	5.4e-10	222.913	3.28432	67.8719	Male Biased	226.197	Male	0	0	11.805	7.97259	0	Testes Biased	109	Testes Specific	no
GMOY008568-RA	ectoderm-expressed 3	1940	gi|557770772|ref|XP_005185049.1|PREDICTED: beta-galactosidase-like [Musca domestica]	XP_005185049	0	81	GO:0004565, beta-galactosidase activity	hydrolase activity	0.05	65	0.0037	186.513	131.556	1.41775	Unbiased	318.069	Male	185.165	241.34	854.526	577.109	0.216688	Unbiased	19639	Unbiased	yes	1-23	0.937
GMOY008628-RA	PREDICTED: uncharacterized protein LOC101900116	4553	gi|557782736|ref|XP_005190979.1|PREDICTED: uncharacterized protein LOC101900116 [Musca domestica]	XP_005190979	6.77941e-27	51	---NA---	Unknown Conserved	0.55	130	1.3e-09	116.529	9.49568	12.2718	Male Biased	126.024	Male	500.679	652.573	36.2959	24.5126	13.7944	Accessory Biased	63221	Accessory Biased	no
GMOY008640-RA	glutamate mitochondrial	1277	gi|557761426|ref|XP_005180431.1|PREDICTED: glutamate dehydrogenase, mitochondrial-like [Musca domestica]	XP_005180431	0	85	GO:0004353, glutamate dehydrogenase [NAD(P)+] activity	oxidoreductase activity	2.27	1258	1.8e-122	26.8097	34.2198	0.783456	Unbiased	61.0295	Lacks Male Reproductive Expression	0.0573614	0.0747635	3.56535	2.40788	0.0160886	Lacks Male Reproductive Expression	29	Lacks Male Reproductive Expression	no
GMOY008738-RA	abhydrolase domain-containing protein 2	3627	gi|498942551|ref|XP_004521735.1|PREDICTED: abhydrolase domain-containing protein 2-like isoform X1 [Ceratitis capitata]	XP_004521735	0	87	GO:0080030, methyl indole-3-acetate esterase activity; GO:0080032, methyl jasmonate esterase activity; GO:0080031, methyl salicylate esterase activity; GO:0004091, carboxylesterase activity; GO:0050253, retinyl-palmitate esterase activity; GO:0016298, lipase activity	hydrolase activity	0.07	109	1.5e-07	2208.94	3327.47	0.66385	Unbiased	5536.42	Male	120.135	156.581	1667.63	1126.25	0.0720393	Testes Biased	47766	Testes Biased	no
GMOY008757-RA	GF17091 [Drosophila ananassae]	5172	gi|194742449|ref|XP_001953715.1|GF17091 [Drosophila ananassae] >gi|190626752|gb|EDV42276.1| GF17091 [Drosophila ananassae]	XP_001953715	9.69152e-72	85	---NA---	Unknown Conserved	0.1	118	1.9e-08	1310.42	2283.41	0.573887	Unbiased	3593.83	Male	40.3855	52.6375	559.713	378.005	0.072154	Testes Biased	22870	Testes Biased	no
GMOY008764-RA	atp synthase subunit mitochondrial-like	2480	gi|557753635|ref|XP_005176562.1|PREDICTED: ATP synthase subunit alpha, mitochondrial-like [Musca domestica]	XP_005176562	0	98	GO:0046961, proton-transporting ATPase activity, rotational mechanism; GO:0008553, hydrogen-exporting ATPase activity, phosphorylative mechanism; GO:0046933, proton-transporting ATP synthase activity, rotational mechanism; GO:0005524, ATP binding	substrate-specific transporter activity; transmembrane transporter activity; carbohydrate derivative binding; small molecule binding; hydrolase activity; heterocyclic compound binding; organic cyclic compound binding; ion binding	1.07	582	8.7e-55	20149.7	14014.6	1.43776	Unbiased	34164.3	Male	470.546	613.298	9875.81	6669.68	0.0476463	Testes Biased	177105	Testes Biased	no
GMOY008788-RA	mitochondrial 2-oxoglutarate/malate carrier protein	2016	gi|498986938|ref|XP_004530981.1|PREDICTED: mitochondrial 2-oxoglutarate/malate carrier protein-like [Ceratitis capitata]	XP_004530981	2.24354e-115	74	GO:0015367, oxoglutarate:malate antiporter activity	substrate-specific transporter activity; transmembrane transporter activity	0.35	80	0.00013	318.085	104.229	3.05179	Unbiased	422.314	Lacks Male Reproductive Expression	0.0908365	0.118394	1.00374	0.677879	0.0904983	Lacks Male Reproductive Expression	17	Lacks Male Reproductive Expression	no
GMOY008793-RA	cytosol aminopeptidase-like	1841	gi|557772685|ref|XP_005185997.1|PREDICTED: cytosol aminopeptidase-like [Musca domestica]	XP_005185997	0	88	GO:0030145, manganese ion binding; GO:0008235, metalloexopeptidase activity; GO:0004177, aminopeptidase activity	hydrolase activity; ion binding	2.52	2918	0	23.0507	4.54527	5.07135	Male Biased	27.5959	Lacks Male Reproductive Expression	0	0	2.1983	1.48463	0	Lacks Male Reproductive Expression	24	Lacks Male Reproductive Expression	no
GMOY008908-RA	zinc carboxypeptidase a 1-like	1611	gi|557766194|ref|XP_005182793.1|PREDICTED: zinc carboxypeptidase A 1-like [Musca domestica]	XP_005182793	2.47299e-93	66	GO:0005515, protein binding; GO:0004181, metallocarboxypeptidase activity; GO:0008270, zinc ion binding	protein binding; hydrolase activity; ion binding	0.34	124	4.7e-09	109.311	110.809	0.986479	Unbiased	220.12	Lacks Male Reproductive Expression	0	0	8.37382	5.65531	0	Lacks Male Reproductive Expression	80	Lacks Male Reproductive Expression	no
GMOY008910-RA	---NA---	2004					---NA---	Tsetse protein	0.34	100	1.1e-06	99.741	16.0063	6.23134	Male Biased	115.747	Lacks Male Reproductive Expression	0	0	0.841456	0.568282	0	Lacks Male Reproductive Expression	10	Lacks Male Reproductive Expression	no
GMOY008955-RA	thioester-containing protein isoform c	4662	gi|557784578|ref|XP_005191892.1|PREDICTED: murinoglobulin-2-like isoform X2 [Musca domestica]	XP_005191892	0	77	GO:0004866, endopeptidase inhibitor activity	Peptidase Regulator Activity; Enzyme Inhibitor Activity	0.06	79	0.00017	458.779	1436.12	0.319457	Unbiased	1894.9	Male	0.832749	1.08539	726.814	490.858	0.00114575	Testes Biased	20200	Testes Biased	no
GMOY008974-RA	esterase b1	13026	gi|119575|sp|P16854.1|EST1_CULPIRecName: Full=Esterase B1; Flags: Precursor	P16854	1.49979e-101	55	---NA---	Unknown Conserved	0.02	61	0.01	153.574	227.586	0.674793	Unbiased	381.16	Male	4.36095	5.68396	114.076	77.0416	0.0382286	Testes Biased	10363	Testes Biased	no
GMOY008993-RA	vacuolar h	2307	gi|195434356|ref|XP_002065169.1|GK15307 [Drosophila willistoni] >gi|194161254|gb|EDW76155.1| GK15307 [Drosophila willistoni]	XP_002065169	0	98	GO:0046961, proton-transporting ATPase activity, rotational mechanism; GO:0005524, ATP binding	substrate-specific transporter activity; transmembrane transporter activity; carbohydrate derivative binding; small molecule binding; hydrolase activity; heterocyclic compound binding; organic cyclic compound binding; ion binding	0.3	103	6.2e-07	1082.97	2174.88	0.497944	Unbiased	3257.85	Male	199.621	260.181	2078.28	1403.58	0.0960511	Testes Biased	41007	Testes Biased	no
GMOY008996-RA	endocuticle structural glycoprotein abd-4-like	1678	gi|557769666|ref|XP_005184506.1|PREDICTED: endocuticle structural glycoprotein ABD-4-like [Musca domestica]	XP_005184506	6.44145e-58	92	GO:0005214, structural constituent of chitin-based cuticle	Structural Constituent of Cuticle	0.63	66	0.0029	10536.1	789.022	13.3533	Male Biased	11325.1	Male	33.6568	43.8675	225.105	152.026	0.149516	Testes Biased	3782	Testes Biased	yes	1-19	0.784
GMOY009019-RA	arginine kinase	2128	gi|557782902|ref|XP_005191061.1|PREDICTED: arginine kinase-like [Musca domestica]	XP_005191061	0	91	GO:0005524, ATP binding; GO:0004054, arginine kinase activity	transferase activity; carbohydrate derivative binding; small molecule binding; heterocyclic compound binding; organic cyclic compound binding; ion binding	4.25	1346	0	80.3454	123.866	0.648648	Unbiased	204.211	Lacks Male Reproductive Expression	0.0688445	0.0897302	1.42636	0.963302	0.0482657	Lacks Male Reproductive Expression	22	Lacks Male Reproductive Expression	no
GMOY009073-RA	outer dense fiber protein 3-like protein 2	6579	gi|557774648|ref|XP_005186971.1|PREDICTED: outer dense fiber protein 3-like protein 2-like [Musca domestica]	XP_005186971	2.21988e-84	77	---NA---	Unknown Conserved	1	266	2.8e-23	124.175	66.9868	1.85373	Unbiased	191.162	Male	0.0835049	0.108838	5.81829	3.92941	0.0143521	Testes Biased	206	Testes Specific	no
GMOY009095-RA	protein 4.1 homolog isoform X1	6573	gi|498982387|ref|XP_004529848.1|PREDICTED: protein 4.1 homolog isoform X1 [Ceratitis capitata] >gi|498982391|ref|XP_004529849.1| PREDICTED: protein 4.1 homolog isoform X2 [Ceratitis capitata] >gi|498982395|ref|XP_004529850.1| PREDICTED: protein 4.1 homolog isoform X3 [Ceratitis capitata] >gi|498982399|ref|XP_004529851.1| PREDICTED: protein 4.1 homolog isoform X4 [Ceratitis capitata] >gi|498982403…	XP_004529848	0	84	GO:0005198, structural molecule activity; GO:0005184, neuropeptide hormone activity; GO:0003779, actin binding; GO:0071858, corazonin receptor binding	protein binding	0.21	187	2.4e-15	370.963	632.005	0.586963	Unbiased	1002.97	Male	5.94541	7.7491	390.746	263.892	0.0152155	Testes Biased	16298	Testes Biased	no
GMOY009161-RA	Chitinase-like protein Idgf5	2555	gi|122001616|sp|Q2PQM6.1|IDGF5_GLOMMRecName: Full=Chitinase-like protein Idgf5; AltName: Full=Imaginal disk growth factor protein 5; Flags: Precursor [Glossina morsitans morsitans] >gi|83595291|gb|ABC25097.1| imaginal disc growth factor 5 [Glossina morsitans morsitans]	Q2PQM6	0	100	GO:0004568, chitinase activity; GO:0008084, imaginal disc growth factor receptor binding	protein binding; hydrolase activity	0.15	59	0.016	256.839	375.725	0.683583	Unbiased	632.564	Male	65.6388	85.552	22.5717	15.2439	2.90801	Unbiased	4921	Unbiased	yes	1-27	0.843
GMOY009277-RA	adult cuticle protein 65aa	1175	gi|195011807|ref|XP_001983328.1|GH15647 [Drosophila grimshawi] >gi|193896810|gb|EDV95676.1| GH15647 [Drosophila grimshawi]	XP_001983328	7.20791e-31	89	GO:0008012, structural constituent of adult chitin-based cuticle	Structural Constituent of Cuticle	0.1	62	0.0074	2144.63	131.353	16.3271	Male Biased	2275.98	Male	20.479	26.6918	82.6635	55.8273	0.247739	Unbiased	1233	Unbiased	yes	1-18	0.838
GMOY009348-RA	short spindle 5	2277	gi|557773876|ref|XP_005186589.1|PREDICTED: uncharacterized protein LOC101897521 [Musca domestica]	XP_005186589	0	60	---NA---	Unknown Conserved	0.08	55	0.039	34.3027	5.10408	6.72064	Male Biased	39.4068	Lacks Male Reproductive Expression	0.0321697	0.0419293	0.962741	0.650193	0.0334147	Lacks Male Reproductive Expression	15	Lacks Male Reproductive Expression	no
GMOY009357-RA	succinate dehydrogenase	4831	gi|557753340|ref|XP_005176415.1|PREDICTED: succinate dehydrogenase [ubiquinone] flavoprotein subunit, mitochondrial-like [Musca domestica]	XP_005176415	0	93	GO:0004776, succinate-CoA ligase (GDP-forming) activity; GO:0050660, flavin adenine dinucleotide binding; GO:0008177, succinate dehydrogenase (ubiquinone) activity	Ligase Activity; Cofactor Binding; oxidoreductase activity; small molecule binding; heterocyclic compound binding; organic cyclic compound binding; ion binding	0.61	213	5.8e-18	2141.81	2750.98	0.778561	Unbiased	4892.79	Male	103.341	134.692	1132.4	764.772	0.0912581	Testes Biased	46073	Testes Biased	no
GMOY009456-RA	dopamine n-acetyltransferase-like	1036	gi|557761514|ref|XP_005180475.1|PREDICTED: dopamine N-acetyltransferase-like [Musca domestica]	XP_005180475	8.72281e-80	81	GO:0008080, N-acetyltransferase activity	transferase activity	0.31	83	6.7e-05	60.9477	33.6544	1.81099	Unbiased	94.6022	Lacks Male Reproductive Expression	0.0707051	0.0921554	3.74367	2.52831	0.0188866	Lacks Male Reproductive Expression	25	Lacks Male Reproductive Expression	no
GMOY009493-RA	heat shock protein 70	1923	gi|63053874|gb|AAY28732.1|heat shock protein 70 [Delia antiqua]	AAY28732	0	94	GO:0005524, ATP binding; GO:0051082, unfolded protein binding	carbohydrate derivative binding; small molecule binding; protein binding, heterocyclic compound binding; organic cyclic compound binding; ion binding	0.17	106	2.8e-07	571.949	1650.65	0.346499	Unbiased	2222.6	Male	63.5562	82.8376	842.175	568.767	0.0754667	Testes Biased	12941	Testes Biased	no
GMOY009538-RA	male sterile 76cc	681	gi|557760867|ref|XP_005180153.1|PREDICTED: uncharacterized protein LOC101891631 [Musca domestica]	XP_005180153	1.88134e-79	88	---NA---	Unknown Conserved	1.31	260	1.2e-22	75.8613	51.1982	1.48172	Unbiased	127.06	Lacks Male Reproductive Expression	0	0	18.0761	12.2078	0	Lacks Male Reproductive Expression	73	Lacks Male Reproductive Expression	no
GMOY009539-RA	Gmfb8	1531	gi|19168450|gb|AAL83358.1|Gmfb8 [Glossina morsitans morsitans]	AAL83358	5.71041e-11	47	---NA---	Tsetse protein	0.31	127	2.6e-09	4869.13	3865.4	1.25967	Unbiased	8734.52	Male	17.3198	22.5743	194.511	131.364	0.0890429	Testes Biased	2487	Testes Biased	yes	1-22	0.886
GMOY009618-RA	uncharacterized protein	4959	gi|557777654|ref|XP_005188461.1|PREDICTED: uncharacterized protein LOC101898098 [Musca domestica]	XP_005188461	0	74	---NA---	Unknown Conserved	0.24	246	3.3e-21	30.7158	33.0919	0.928197	Unbiased	63.8076	Male	0.0516993	0.0673836	6.46084	4.36336	0.00800195	Testes Biased	197	Testes Specific	no
GMOY009632-RA	protein i m not dead yet	1668	gi|160332292|sp|Q9VVT2.2|INDY1_DROMERecName: Full=Protein I'm not dead yet; AltName: Full=INDY transporter protein; AltName: Full=drIndy	Q9VVT2	4.76578e-174	70	GO:0005215, transporter activity	substrate-specific transporter activity; transmembrane transporter activity	0.12	94	4.8e-06	21.8771	28.7066	0.762094	Unbiased	50.5838	Lacks Male Reproductive Expression	0.0658728	0.085857	0.808767	0.546205	0.0814484	Lacks Male Reproductive Expression	11	Lacks Male Reproductive Expression	no
GMOY009635-RA	uncharacterized protein	3495	gi|557761963|ref|XP_005180696.1|PREDICTED: uncharacterized protein LOC101892663 [Musca domestica]	XP_005180696	0	73	---NA---	Unknown Conserved	0.12	73	0.00061	32.7306	20.0849	1.62961	Unbiased	52.8155	Lacks Male Reproductive Expression	0	0	0.241242	0.162924	0	Lacks Male Reproductive Expression	5	Lacks Male Reproductive Expression	no
GMOY009671-RA	tektin isoform a	1263	gi|557777620|ref|XP_005188444.1|PREDICTED: tektin-1-like [Musca domestica]	XP_005188444	0	89	GO:0008017, microtubule binding	protein binding	0.55	129	1.5e-09	76.2889	5.88922	12.954	Male Biased	82.1781	Lacks Male Reproductive Expression	0.0579972	0.0755922	0.534055	0.360677	0.108598	Lacks Male Reproductive Expression	6	Lacks Male Reproductive Expression	no
GMOY009723-RA	b chain crystal structure of drosophila ance	6465	gi|195579108|ref|XP_002079404.1|GD23936 [Drosophila simulans] >gi|194191413|gb|EDX04989.1| GD23936 [Drosophila simulans]	XP_002079404	0	92	GO:0008270, zinc ion binding; GO:0004180, carboxypeptidase activity; GO:0008241, peptidyl-dipeptidase activity; GO:0016705, oxidoreductase activity, acting on paired donors, with incorporation or reduction of molecular oxygen; GO:0009055, electron carrier activity; GO:0004497, monooxygenase activity; GO:0008237, metallopeptidase activity; GO:0020037, heme binding; GO:0005506, iron ion binding	oxidoreductase activity; hydrolase activity; heterocyclic compound binding; organic cyclic compound binding; ion binding	0.07	136	3.5e-10	1438.75	4609.39	0.312135	Unbiased	6048.15	Male	296.82	386.869	53.9922	36.4639	5.49747	Accessory Biased	54464	Accessory Biased	yes	1-19	0.727
GMOY009744-RA	apolipoprotein d-like	1631	gi|498988871|ref|XP_004531465.1|PREDICTED: apolipoprotein D-like [Ceratitis capitata]	XP_004531465	1.79173e-44	65	GO:0031409, pigment binding	Pigment Binding	0.97	311	9e-28	749.259	2015.71	0.371709	Unbiased	2764.97	Male	1.01051	1.31707	200.058	135.11	0.00505107	Testes Biased	1980	Testes Specific	yes	1-20	0.730
GMOY009777-RA	---NA---	474					---NA---	Tsetse protein	2.33	1494	0	1230.9	6.86532	179.293	Male Biased	1237.77	Male	58247	75917.7	3724.4	2515.29	15.6393	Accessory Biased	764295	Accessory Biased	no
GMOY009778-RA	---NA---	369					---NA---	Tsetse protein	0.65	155	4.1e-12	1019.47	1.25984	809.211	Male Biased	1020.73	Male	11312.8	14744.9	850.451	574.357	13.3022	Accessory Biased	115838	Accessory Biased	no
GMOY009830-RA	dopamine n-acetyltransferase-like	717	gi|557773434|ref|XP_005186370.1|PREDICTED: dopamine N-acetyltransferase-like [Musca domestica]	XP_005186370	1.01655e-66	69	GO:0008080, N-acetyltransferase activity	transferase activity	0.29	68	0.0019	30.0218	37.6054	0.798339	Unbiased	67.6272	Lacks Male Reproductive Expression	0	0	4.46852	3.01784	0	Lacks Male Reproductive Expression	19	Lacks Male Reproductive Expression	no
GMOY009834-RA	carboxypeptidase D	5093	gi|557760628|ref|XP_005180034.1|PREDICTED: carboxypeptidase D-like [Musca domestica]	XP_005180034	0	77	GO:0004181, metallocarboxypeptidase activity; GO:0008270, zinc ion binding; GO:0004185, serine-type carboxypeptidase activity	hydrolase activity; ion binding	0.45	1172	8.2e-114	427.28	408.835	1.04512	Unbiased	836.116	Male	10.5137	13.7033	7528.23	5084.23	0.00139657	Testes Biased	228834	Testes Biased	yes	1-25	0.797
GMOY009852-RA	pyruvate carboxylase	2218	gi|557762438|ref|XP_005180933.1|PREDICTED: pyruvate carboxylase, mitochondrial-like isoform X1 [Musca domestica]	XP_005180933	0	97	GO:0004736, pyruvate carboxylase activity; GO:0046872, metal ion binding; GO:0003677, DNA binding; GO:0005524, ATP binding; GO:0004075, biotin carboxylase activity	Ligase Activity; carbohydrate derivative binding; small molecule binding; heterocyclic compound binding; organic cyclic compound binding; ion binding	0.52	154	4.9e-12	1657.79	3672.93	0.451355	Unbiased	5330.72	Male	13.0616	17.0241	424.687	286.814	0.0307558	Testes Biased	6005	Testes Biased	no
GMOY009975-RA	annexin-B9	1239	gi|557783817|ref|XP_005191515.1|PREDICTED: annexin-B9-like isoform X5 [Musca domestica]	XP_005191515	0	88	GO:0003779, actin binding; GO:0005509, calcium ion binding; GO:0030507, spectrin binding; GO:0005544, calcium-dependent phospholipid binding	Lipid Binding; protein binding; ion binding	1.19	63	0.0063	771.544	3111.58	0.247959	Unbiased	3883.13	Male	287.386	374.572	6186.42	4178.03	0.0464542	Testes Biased	55177	Testes Biased	no
GMOY009976-RA	oligomycin sensitivity-conferring protein	192	gi|195570718|ref|XP_002103351.1|GD19002 [Drosophila simulans] >gi|194199278|gb|EDX12854.1| GD19002 [Drosophila simulans]	XP_002103351	4.43754e-11	73	GO:0008553, hydrogen-exporting ATPase activity, phosphorylative mechanism; GO:0046933, proton-transporting ATP synthase activity, rotational mechanism	substrate-specific transporter activity; transmembrane transporter activity; hydrolase activity	0.61	63	0.0068	6695.8	21106	0.317246	Unbiased	27801.8	Male	355.189	462.944	3457.75	2335.21	0.102723	Testes Biased	5799	Testes Biased	no
GMOY009985-RA	histone h2b	684	gi|676482084|ref|XP_009062584.1|hypothetical protein LOTGIDRAFT_175997 [Lottia gigantea] >gi|556098074|gb|ESO86726.1| hypothetical protein LOTGIDRAFT_175997 [Lottia gigantea]	XP_009062584	2.3405e-109	88	GO:0003677, DNA binding; GO:0046982, protein heterodimerization activity	protein binding; heterocyclic compound binding; organic cyclic compound binding	1.32	117	2.7e-08	309.307	76.8003	4.02742	Unbiased	386.108	Male	2.03474	2.65203	53.4974	36.1298	0.0380343	Testes Biased	255	Testes Specific	no
GMOY010053-RA	serpin 4	1284	gi|83595243|gb|ABC25073.1|serine protease inhibitor 4 [Glossina morsitans morsitans]	ABC25073	3.84252e-53	54	GO:0004866, endopeptidase inhibitor activity	Peptidase Regulator Activity; Enzyme Inhibitor Activity	1.23	349	1.6e-31	215.703	3.62056	59.5774	Male Biased	219.324	Male	1982.44	2583.87	204.218	137.92	9.70747	Accessory Biased	71055	Accessory Biased	no
GMOY010090-RA	bifunctional purine biosynthesis protein purh	3466	gi|557770801|ref|XP_005185063.1|PREDICTED: bifunctional purine biosynthesis protein PURH-like [Musca domestica]	XP_005185063	0	92	GO:0004643, phosphoribosylaminoimidazolecarboxamide formyltransferase activity; GO:0003937, IMP cyclohydrolase activity	transferase activity; hydrolase activity	0.19	57	0.023	1032.01	1929.27	0.534924	Unbiased	2961.28	Male	18.1753	23.6892	231.486	156.335	0.0785155	Testes Biased	6478	Testes Biased	no
GMOY010097-RA	tRNA (adenine(58)-N(1))-methyltransferase non-catalytic subunit TRM6	3782	gi|557756654|ref|XP_005178063.1|PREDICTED: tRNA (adenine(58)-N(1))-methyltransferase non-catalytic subunit TRM6-like [Musca domestica]	XP_005178063	1.0584e-163	72	GO:0004129, cytochrome-c oxidase activity; GO:0003743, translation initiation factor activity	substrate-specific transporter activity; transmembrane transporter activity; oxidoreductase activity; heterocyclic compound binding; organic cyclic compound binding	0.14	59	0.016	1515.92	2335.59	0.649052	Unbiased	3851.5	Male	64.7188	84.353	439.36	296.724	0.147303	Testes Biased	16537	Testes Biased	no
GMOY010107-RA	ribonuclease uk114	1196	gi|557774964|ref|XP_005187129.1|PREDICTED: ribonuclease UK114-like isoform X1 [Musca domestica] >gi|557774966|ref|XP_005187130.1| PREDICTED: ribonuclease UK114-like isoform X2 [Musca domestica]	XP_005187129	1.18553e-70	93	GO:0019239, deaminase activity	Deaminase Activity	1.03	99	1.4e-06	2995.73	4204.91	0.712436	Unbiased	7200.64	Male	99.372	129.519	923.646	623.79	0.107587	Testes Biased	9796	Testes Biased	no
GMOY010111-RA	uncharacterized protein	1950	gi|557767652|ref|XP_005183514.1|PREDICTED: uncharacterized protein LOC101888253 [Musca domestica]	XP_005183514	3.70998e-59	78	---NA---	Unknown Conserved	1.38	90	1.3e-05	682.197	555.234	1.22867	Unbiased	1237.43	Male	19.9467	25.998	34.3309	23.1856	0.581012	Unbiased	1459	Unbiased	yes	1-20	0.693
GMOY010173-RA	nesprin-1	62239	gi|425906075|sp|Q8NF91.4|SYNE1_HUMANRecName: Full=Nesprin-1; AltName: Full=Enaptin; AltName: Full=Myocyte nuclear envelope protein 1; Short=Myne-1; AltName: Full=Nuclear envelope spectrin repeat protein 1; AltName: Full=Synaptic nuclear envelope protein 1; Short=Syne-1	Q8NF91	0	43	GO:0003779, actin binding	protein binding	0	55	0.036	366.546	687.061	0.533499	Unbiased	1053.61	Male	1.73361	2.25954	110.932	74.9185	0.0156277	Testes Biased	43890	Testes Biased	no
GMOY010298-RA	troponin skeletal muscle-like isoform x5	2984	gi|499003789|ref|XP_004535173.1|PREDICTED: troponin T, skeletal muscle-like isoform X5 [Ceratitis capitata]	XP_004535173	3.45117e-121	96	GO:0005509, calcium ion binding; GO:0005523, tropomyosin binding	protein binding; ion binding	0.39	136	3.3e-10	23263.5	8680.04	2.68012	Unbiased	31943.6	Male	55.0115	71.7007	1849.99	1249.4	0.0297361	Testes Biased	37219	Testes Biased	no
GMOY010365-RA	acyl-coa dehydrogenase	2152	gi|557768544|ref|XP_005183951.1|PREDICTED: very long-chain specific acyl-CoA dehydrogenase, mitochondrial-like [Musca domestica]	XP_005183951	0	90	GO:0050660, flavin adenine dinucleotide binding; GO:0017099, very-long-chain-acyl-CoA dehydrogenase activity	Cofactor Binding; oxidoreductase activity; small molecule binding; heterocyclic compound binding; organic cyclic compound binding; ion binding	0.17	83	6.2e-05	2365.38	3496.75	0.676451	Unbiased	5862.13	Male	11.8113	15.3946	453.07	305.983	0.0260695	Testes Biased	6476	Testes Biased	no
GMOY010455-RA	PREDICTED: uncharacterized protein LOC101461443	2502	gi|498970322|ref|XP_004526782.1|PREDICTED: uncharacterized protein LOC101461443 [Ceratitis capitata]	XP_004526782	8.19974e-11	55	---NA---	Unknown Conserved	1.06	766	2.9e-73	59.5681	43.1064	1.38189	Unbiased	102.674	Lacks Male Reproductive Expression	0.0292768	0.0381587	1.21315	0.819307	0.0241329	Lacks Male Reproductive Expression	20	Lacks Male Reproductive Expression	no
GMOY010501-RA	cuticle protein	1187	gi|195492221|ref|XP_002093897.1|GE20503 [Drosophila yakuba] >gi|194179998|gb|EDW93609.1| GE20503 [Drosophila yakuba]	XP_002093897	2.13117e-11	61	GO:0042302, structural constituent of cuticle	Structural Constituent of Cuticle	4.91	998	1.8e-96	3336.57	584.331	5.71007	Male Biased	3920.9	Male	14.3169	18.6603	66.3431	44.8051	0.215801	Unbiased	931	Unbiased	yes	1-18	0.914
GMOY010558-RA	uncharacterized protein	1044	gi|557783661|ref|XP_005191438.1|PREDICTED: uncharacterized protein LOC101893615 [Musca domestica]	XP_005191438	5.09965e-146	82	---NA---	Unknown Conserved	0.43	131	1.1e-09	12.3711	2.67172	4.63036	Unbiased	15.0428	Lacks Male Reproductive Expression	0	0	1.29217	0.872672	0	Lacks Male Reproductive Expression	8	Lacks Male Reproductive Expression	no
GMOY010728-RA	phenoloxidase subunit a3-like	2079	gi|5579390|gb|AAD45527.1|AF161261_1prophenoloxidase [Neobellieria bullata]	AAD45527	0	88	GO:0036264, dopamine monooxygenase activity; GO:0004503, monophenol monooxygenase activity; GO:0036263, L-DOPA monooxygenase activity	oxidoreductase activity	0.73	379	1.5e-34	83.9154	13.6401	6.15213	Male Biased	97.5555	Male	2.58966	3.37531	2.02775	1.36945	1.27711	Unbiased	172	Unbiased	no
GMOY010851-RA	heat shock 70 kda protein cognate 5-like	3222	gi|557754727|ref|XP_005177106.1|PREDICTED: heat shock 70 kDa protein cognate 5-like [Musca domestica]	XP_005177106	0	94	GO:0016887, ATPase activity; GO:0005524, ATP binding; GO:0051082, unfolded protein binding	carbohydrate derivative binding; small molecule binding; protein binding; hydrolase activity; heterocyclic compound binding; organic cyclic compound binding; ion binding	0.1	76	0.00032	1254.66	3655.41	0.343234	Unbiased	4910.07	Male	122.391	159.522	1680.36	1134.84	0.0728361	Testes Biased	42874	Testes Biased	no
GMOY010873-RA	60s ribosomal protein l19	618	gi|31340522|sp|P36241.2|RL19_DROMERecName: Full=60S ribosomal protein L19	P36241	1.40769e-95	86	GO:0003735, structural constituent of ribosome	Structural Constituent of Ribosome	0.4	77	0.00026	3536.19	15076.3	0.234554	Unbiased	18612.4	Male	1747.58	2277.76	6620.96	4471.5	0.263947	Unbiased	53753	Unbiased	no
GMOY010913-RA	muscle-specific protein 20-like	5573	gi|557756018|ref|XP_005177747.1|PREDICTED: muscle-specific protein 20-like [Musca domestica]	XP_005177747	2.07174e-97	94	GO:0003779, actin binding; GO:0005509, calcium ion binding	protein binding; ion binding	0.14	473	6.4e-44	381.209	1245.57	0.306051	Unbiased	1626.78	Male	128.093	166.953	816.27	551.272	0.156925	Testes Biased	46468	Testes Biased	no
GMOY010969-RA	cytochrome c oxidase subunit 4 isoform mitochondrial-like	558	gi|557778060|ref|XP_005188663.1|PREDICTED: cytochrome c oxidase subunit 4 isoform 2, mitochondrial-like [Musca domestica]	XP_005188663	9.34844e-65	71	GO:0004129, cytochrome-c oxidase activity	substrate-specific transporter activity; transmembrane transporter activity; oxidoreductase activity	0.94	185	4e-15	23.1458	3.33247	6.94555	Male Biased	26.4783	Male	0.131273	0.171099	67.6929	45.7168	0.00193925	Testes Biased	226	Testes Specific	no
GMOY010992-RA	cytosol aminopeptidase	1644	gi|81884348|sp|Q68FS4.1|AMPL_RATRecName: Full=Cytosol aminopeptidase; AltName: Full=Leucine aminopeptidase 3; Short=LAP-3; AltName: Full=Leucyl aminopeptidase; AltName: Full=Proline aminopeptidase; AltName: Full=Prolyl aminopeptidase	Q68FS4	2.36816e-129	61	GO:0030145, manganese ion binding; GO:0008235, metalloexopeptidase activity; GO:0004177, aminopeptidase activity	hydrolase activity; ion binding	2.73	2326	0	20.4507	13.2904	1.53876	Unbiased	33.7411	Lacks Male Reproductive Expression	0.111391	0.145184	1.84629	1.2469	0.0603322	Lacks Male Reproductive Expression	23	Lacks Male Reproductive Expression	no
GMOY011014-RA	phosphatidylethanolamine-binding protein homolog -like	1648	gi|557753007|ref|XP_005176249.1|PREDICTED: phosphatidylethanolamine-binding protein homolog F40A3.3-like [Musca domestica]	XP_005176249	2.16001e-83	70	---NA---	Unknown Conserved	1.23	388	1.8e-35	534.907	1597.46	0.334848	Unbiased	2132.37	Male	88.7629	115.691	1202.8	812.32	0.0737967	Testes Biased	15749	Testes Biased	no
GMOY011142-RA	uncharacterized protein	3510	gi|557752382|ref|XP_005175941.1|PREDICTED: uncharacterized protein LOC101893397 [Musca domestica]	XP_005175941	1.27082e-21	48	---NA---	Unknown Conserved	0.21	220	1.1e-18	147.125	14.1716	10.3817	Male Biased	161.297	Male	134.95	175.891	113.427	76.6038	1.18975	Unbiased	15294	Unbiased	no
GMOY011172-RA	arginine methyltransferase 7	6894	gi|194757169|ref|XP_001960837.1|GF11303 [Drosophila ananassae] >gi|229554242|sp|B3MF31.1|ANM7_DROAN RecName: Full=Protein arginine N-methyltransferase 7 [Drosophila ananassae] >gi|190622135|gb|EDV37659.1| GF11303 [Drosophila ananassae]	XP_001960837	0	67	GO:0035243, protein-arginine omega-N symmetric methyltransferase activity	transferase activity	0.15	68	0.0021	270.041	520.444	0.518865	Unbiased	790.485	Male	12.6387	16.473	195.779	132.22	0.0645563	Testes Biased	10383	Testes Biased	no
GMOY011236-RA	reduction in cnn dots isoform b	990	gi|557765554|ref|XP_005182476.1|PREDICTED: uncharacterized protein LOC101887627 [Musca domestica]	XP_005182476	2.64846e-101	62	---NA---	Unknown Conserved	0.46	59	0.014	57.9815	8.92194	6.49876	Male Biased	66.9035	Lacks Male Reproductive Expression	0.0369952	0.0482187	1.87364	1.26537	0.0197451	Lacks Male Reproductive Expression	12	Lacks Male Reproductive Expression	no
GMOY011430-RA	uncharacterized protein	741	gi|557776758|ref|XP_005188015.1|PREDICTED: uncharacterized protein LOC101898845 [Musca domestica]	XP_005188015	1.84362e-33	56	---NA---	Unknown Conserved	2.1	519	1.5e-48	22.9629	8.78316	2.61442	Unbiased	31.7461	Lacks Male Reproductive Expression	0	0	1.13784	0.768446	0	Lacks Male Reproductive Expression	5	Lacks Male Reproductive Expression	no
GMOY011451-RA	probable fatty acid-binding	858	gi|557772282|ref|XP_005185799.1|PREDICTED: probable fatty acid-binding protein-like [Musca domestica]	XP_005185799	6.23479e-55	95	GO:0005504, fatty acid binding; GO:0005215, transporter activity	Lipid Binding; small molecule binding; ion binding	3.01	182	7.4e-15	1586.29	5076.84	0.312456	Unbiased	6663.12	Male	271.488	353.851	2825.01	1907.88	0.0961017	Testes Biased	20734	Testes Biased	no
GMOY011501-RA	gly-rich protein	6720	gi|498958943|ref|XP_004524396.1|PREDICTED: uncharacterized protein LOC101456386 [Ceratitis capitata]	XP_004524396	2.26482e-48	59	---NA---	Unknown Conserved	0.04	91	9.2e-06	168.001	78.5177	2.13966	Unbiased	246.519	Male	0.0327011	0.0426219	3.26215	2.20311	0.0100244	Testes Biased	136	Testes Specific	no
GMOY011527-RA	axonemal beta dynein heavy chain 17	26625	gi|172044714|sp|Q9UFH2.2|DYH17_HUMANRecName: Full=Dynein heavy chain 17, axonemal; AltName: Full=Axonemal beta dynein heavy chain 17; AltName: Full=Axonemal dynein heavy chain-like protein 1; AltName: Full=Ciliary dynein heavy chain 17; AltName: Full=Ciliary dynein heavy chain-like protein 1; AltName: Full=Dynein light chain 2, axonemal	Q9UFH2	0	68	GO:0003777, microtubule motor activity; GO:0016887, ATPase activity; GO:0005524, ATP binding	carbohydrate derivative binding; small molecule binding; hydrolase activity; heterocyclic compound binding; organic cyclic compound binding; ion binding	0.04	180	1.1e-14	43.4497	10.4238	4.16833	Unbiased	53.8735	Male	0.122428	0.15957	0.114002	0.0769918	1.07391	Unbiased	107	Unbiased	no
GMOY011549-RA	uncharacterized protein	3539	gi|557763313|ref|XP_005181369.1|PREDICTED: uncharacterized protein LOC101888523 [Musca domestica]	XP_005181369	3.98761e-140	82	GO:0008157, protein phosphatase 1 binding	protein binding	0.75	618	2.1e-58	71.1352	18.5216	3.84065	Unbiased	89.6568	Lacks Male Reproductive Expression	0	0	0.476484	0.321796	0	Lacks Male Reproductive Expression	10	Lacks Male Reproductive Expression	no
GMOY011554-RA	myosin light chain 2	5205	gi|17933672|ref|NP_524586.1|myosin light chain 2 [Drosophila melanogaster] >gi|127183|sp|P18432.2|MLR_DROME RecName: Full=Myosin regulatory light chain 2; Short=MLC-2 [Drosophila melanogaster] >gi|157519|gb|AAA28576.1| myosin light chain 2, partial [Drosophila melanogaster] >gi|157948|gb|AAA51466.1| myosin light chain 2 [Drosophila melanogaster] >gi|7301908|gb|AAF57016.1| myosin light chain 2 [Dr…	NP_524586	1.45371e-76	97	GO:0000146, microfilament motor activity; GO:0005509, calcium ion binding	hydrolase activity; ion binding	0.94	238	1.7e-20	27468.5	5173.88	5.30908	Male Biased	32642.4	Male	328.734	428.464	3340.97	2256.34	0.0983947	Testes Biased	149842	Testes Biased	no
GMOY011652-RA	malate mitochondrial	2315	gi|195392515|ref|XP_002054903.1|GJ22544 [Drosophila virilis] >gi|194152989|gb|EDW68423.1| GJ22544 [Drosophila virilis]	XP_002054903	0	91	GO:0030060, L-malate dehydrogenase activity	oxidoreductase activity	0.66	77	0.00023	1636.33	2982.26	0.548688	Unbiased	4618.59	Male	259.699	338.486	1920.25	1296.85	0.135243	Testes Biased	42777	Testes Biased	no
GMOY011653-RA	malate mitochondrial	1011	gi|195110579|ref|XP_001999857.1|GI24757 [Drosophila mojavensis] >gi|193916451|gb|EDW15318.1| GI24757 [Drosophila mojavensis]	XP_001999857	1.44771e-163	83	GO:0030060, L-malate dehydrogenase activity	oxidoreductase activity	5	908	1.8e-87	33.6607	8.73662	3.85283	Unbiased	42.3974	Lacks Male Reproductive Expression	0	0	0.667172	0.450579	0	Lacks Male Reproductive Expression	4	Lacks Male Reproductive Expression	no
GMOY011657-RA	14-3-3 protein epsilon-like	6692	gi|557763388|ref|XP_005181406.1|PREDICTED: 14-3-3 protein epsilon-like [Musca domestica]	XP_005181406	4.20513e-162	100	GO:0046982, protein heterodimerization activity; GO:0019904, protein domain specific binding; GO:0008426, protein kinase C inhibitor activity	Kinase regulator activity; Enzyme Inhibitor Activity; protein binding	0.44	113	6.8e-08	691.972	711.839	0.972091	Unbiased	1403.81	Male	14.1313	18.4184	722.111	487.682	0.0195694	Testes Biased	31239	Testes Biased	no
GMOY011708-RA	succinate dehydrogenase	1212	gi|557773951|ref|XP_005186626.1|PREDICTED: succinate dehydrogenase [ubiquinone] iron-sulfur subunit, mitochondrial-like [Musca domestica]	XP_005186626	4.02184e-138	85	GO:0051537, 2 iron, 2 sulfur cluster binding; GO:0009055, electron carrier activity; GO:0008177, succinate dehydrogenase (ubiquinone) activity	Metal Cluster Binding; oxidoreductase activity	1.27	698	2e-66	127.029	22.2467	5.71002	Male Biased	149.276	Lacks Male Reproductive Expression	0	0	0.139132	0.0939635	0	Lacks Male Reproductive Expression	1	Lacks Male Reproductive Expression	no
GMOY011773-RA	basement membrane-specific heparan sulfate proteoglycan core protein	13500	gi|1172451|sp|Q05793.1|PGBM_MOUSERecName: Full=Basement membrane-specific heparan sulfate proteoglycan core protein; Short=HSPG; Contains: RecName: Full=Endorepellin; Contains: RecName: Full=LG3 peptide; Flags: Precursor	Q05793	0	42	GO:0005515, protein binding	protein binding	0.2	610	1.1e-57	520.169	455.479	1.14203	Unbiased	975.648	Male	7.53395	9.81957	246.459	166.447	0.0305688	Testes Biased	22508	Testes Biased	no
GMOY011788-RA	beta-2 tubulin	5166	gi|322788711|gb|EFZ14304.1|hypothetical protein SINV_08538 [Solenopsis invicta]	EFZ14304	0	95	GO:0005525, GTP binding; GO:0003924, GTPase activity; GO:0005200, structural constituent of cytoskeleton	Structural Constituent of Cytoskeleton; carbohydrate derivative binding; small molecule binding; hydrolase activity; heterocyclic compound binding; organic cyclic compound binding; ion binding	0.94	4347	0	523.944	17.9077	29.2581	Male Biased	541.852	Male	0.0141793	0.018481	5.15741	3.48309	0.00274931	Testes Biased	159	Testes Specific	no
GMOY011870-RA	fructose-bisphosphate aldolase-like isoform X1	3697	gi|557765833|ref|XP_005182614.1|PREDICTED: fructose-bisphosphate aldolase-like isoform X1 [Musca domestica] >gi|557784399|ref|XP_005191803.1| PREDICTED: fructose-bisphosphate aldolase-like isoform X2 [Musca domestica]	XP_005182614	0	92	GO:0004674, protein serine/threonine kinase activity; GO:0004332, fructose-bisphosphate aldolase activity; GO:0005524, ATP binding	Lyase Activity; transferase activity; carbohydrate derivative binding; small molecule binding; heterocyclic compound binding; organic cyclic compound binding; ion binding	0.31	77	0.00026	1406.32	2210.98	0.636062	Unbiased	3617.3	Male	102.327	133.37	1001.69	676.495	0.102155	Testes Biased	32290	Testes Biased	no
GMOY011879-RA	hexokinase-2	8010	gi|56405344|sp|P52789.2|HXK2_HUMANRecName: Full=Hexokinase-2; AltName: Full=Hexokinase type II; Short=HK II; AltName: Full=Muscle form hexokinase	P52789	0	57	GO:0005524, ATP binding; GO:0016773 phosphotransferase activity, alcohol group as acceptor	transferase activity; carbohydrate derivative binding; small molecule binding; heterocyclic compound binding; organic cyclic compound binding; ion binding	0.17	287	2.4e-25	41.769	19.7327	2.11674	Unbiased	61.5018	Lacks Male Reproductive Expression	0	0	0.105261	0.0710885	0	Lacks Male Reproductive Expression	5	Lacks Male Reproductive Expression	no
GMOY011898-RA	glycine-rich cell wall structural protein 2-like	489	gi|195390793|ref|XP_002054052.1|GJ23007 [Drosophila virilis] >gi|194152138|gb|EDW67572.1| GJ23007 [Drosophila virilis]	XP_002054052	3.85515e-20	79	---NA---	Unknown Conserved	0.94	356	3.1e-32	1977.53	303.265	6.5208	Male Biased	2280.8	Lacks Male Reproductive Expression	0	0	0	0	#DIV/0!	Lacks Male Reproductive Expression	0	Lacks Male Reproductive Expression	yes	1-18	0.903
GMOY011904-RA	cytosol aminopeptidase-like	3195	gi|557772685|ref|XP_005185997.1|PREDICTED: cytosol aminopeptidase-like [Musca domestica]	XP_005185997	0	91	GO:0030145, manganese ion binding; GO:0008235, metalloexopeptidase activity; GO:0004177, aminopeptidase activity	hydrolase activity; ion binding	0.97	2648	0	23.0351	4.36507	5.27715	Male Biased	27.4002	Lacks Male Reproductive Expression	0	0	0.105557	0.0712887	0	Lacks Male Reproductive Expression	2	Lacks Male Reproductive Expression	no
GMOY011932-RA	gpi mannosyltransferase 3-like isoform x2	3519	gi|557757771|ref|XP_005178617.1|PREDICTED: GPI mannosyltransferase 3-like isoform X2 [Musca domestica]	XP_005178617	0	82	GO:0000030, mannosyltransferase activity; GO:0048037, cofactor binding; GO:0004775, succinate-CoA ligase (ADP-forming) activity; GO:0003878, ATP citrate synthase activity	Ligase Activity; Cofactor Binding; transferase activity	0.12	122	8.6e-09	2608.74	2015.67	1.29423	Unbiased	4624.41	Male	67.0995	87.4558	1145.56	773.659	0.0585736	Testes Biased	30353	Testes Biased	yes	1-23	0.720
GMOY011978-RA	coiled-coil y protein	1840	gi|557756727|ref|XP_005178099.1|PREDICTED: centromere-associated protein E-like [Musca domestica]	XP_005178099	1.05879e-89	73	---NA---	Unknown Conserved	0.15	55	0.038	55.8196	28.8023	1.93802	Unbiased	84.6219	Lacks Male Reproductive Expression	0.139335	0.181606	5.2238	3.52792	0.0266732	Lacks Male Reproductive Expression	64	Lacks Male Reproductive Expression	no
GMOY011979-RA	V-type proton ATPase subunit E-like isoform X1	3913	gi|498927699|ref|XP_004518208.1|PREDICTED: V-type proton ATPase subunit E-like isoform X1 [Ceratitis capitata] >gi|498927703|ref|XP_004518209.1| PREDICTED: V-type proton ATPase subunit E-like isoform X2 [Ceratitis capitata]	XP_004518208	4.13674e-91	92	GO:0046961, proton-transporting ATPase activity, rotational mechanism	substrate-specific transporter activity; transmembrane transporter activity; hydrolase activity	0.5	74	0.00053	1036.98	841.013	1.23301	Unbiased	1877.99	Male	55.2795	72.05	1145.79	773.816	0.0482458	Testes Biased	32494	Testes Biased	no
GMOY011989-RA	probable medium-chain specific acyl-CoA dehydrogenase, mitochondrial-like	3131	gi|557764171|ref|XP_005181794.1|PREDICTED: probable medium-chain specific acyl-CoA dehydrogenase, mitochondrial-like [Musca domestica]	XP_005181794	0	94	GO:0003995, acyl-CoA dehydrogenase activity; GO:0050660, flavin adenine dinucleotide binding	Cofactor Binding; oxidoreductase activity; small molecule binding; heterocyclic compound binding; organic cyclic compound binding; ion binding	0.26	57	0.027	996.548	1962.41	0.507817	Unbiased	2958.96	Male	49.9489	65.1021	804.847	543.557	0.0620601	Testes Biased	19214	Testes Biased	no
GMOY012011-RA	arylphorin subunit c223-like isoform x2	2734	gi|2148173|gb|AAB58985.1|arylphorin [Calliphora vicina]	AAB58985	0	78	---NA---	Unknown Conserved	0.59	689	1.7e-65	357.523	59.6828	5.99039	Male Biased	417.206	Male	7.90377	10.3016	85.3624	57.65	0.0925907	Testes Biased	1974	Testes Biased	yes	1-16	0.764
GMOY012074-RA	spectrin alpha chain	10095	gi|14424461|sp|P13395.2|SPTCA_DROMERecName: Full=Spectrin alpha chain	P13395	0	95	GO:0005515, protein binding; GO:0005509, calcium ion binding	protein binding; ion binding	0.06	120	1.3e-08	372.098	1085.73	0.342716	Unbiased	1457.83	Male	35.7473	46.5921	392.513	265.086	0.0910729	Testes Biased	33351	Testes Biased	no
GMOY012164-RA	ejaculatory bulb-specific protein 3-like	381	gi|77415652|emb|CAJ01495.1|hypothetical protein [Glossina morsitans] >gi|281426841|emb|CBA11327.1| chemosensory protein 1 [Glossina morsitans morsitans]	CAJ01495	3.03617e-80	100	---NA---	Unknown Conserved	1.37	334	4.6e-30	3348.43	11833.1	0.282972	Unbiased	15181.5	Male	74.4041	96.9765	1546.42	1044.38	0.0481138	Testes Biased	4268	Testes Biased	yes	1-20	0.749
GMOY012179-RA	acetyl- mitochondrial	2785	gi|557760515|ref|XP_005179978.1|PREDICTED: acetyl-CoA acetyltransferase, mitochondrial-like [Musca domestica]	XP_005179978	0	96	GO:0003985, acetyl-CoA C-acetyltransferase activity	transferase activity	0.09	66	0.0031	864.044	2690.29	0.321171	Unbiased	3554.34	Male	86.4277	112.648	739.783	499.616	0.116829	Testes Biased	18790	Testes Biased	no
GMOY012189-RA	phosphatidylethanolamine-binding protein homolog -like	636	gi|557754294|ref|XP_005176891.1|PREDICTED: phosphatidylethanolamine-binding protein homolog F40A3.3-like [Musca domestica] >gi|557765081|ref|XP_005182244.1| PREDICTED: phosphatidylethanolamine-binding protein homolog F40A3.3-like [Musca domestica]	XP_005176891	1.9184e-93	87	GO:0043168, anion binding	ion binding	0.09	59	0.015	248.844	2295.16	0.108421	Female Biased	2544.01	Male	273.538	356.522	930.105	628.151	0.294094	Unbiased	8258	Unbiased	yes	1-25	0.848
GMOY012285-RA	---NA---	225					---NA---	Tsetse protein	0.23	68	0.0021	0	0	#DIV/0!	#DIV/0!	0	Lacks Male Reproductive Expression	0	0	0	0	#DIV/0!	Lacks Male Reproductive Expression	0	Lacks Male Reproductive Expression	no
GMOY012308-RA	protein lethal essential for life-like isoform x1	176	gi|557782695|ref|XP_005190959.1|PREDICTED: protein lethal(2)essential for life-like isoform X1 [Musca domestica] >gi|557782697|ref|XP_005190960.1| PREDICTED: protein lethal(2)essential for life-like isoform X2 [Musca domestica]	XP_005190959	2.29565e-21	96	---NA---	Unknown Conserved	0.93	212	8e-18	2813.01	25203.9	0.11161	Female Biased	28016.9	Male	707.117	921.64	5954.67	4021.52	0.11875	Testes Biased	9613	Testes Biased	no
GMOY012309-RA	protein lethal essential for life-like isoform x1	409	gi|557782695|ref|XP_005190959.1|PREDICTED: protein lethal(2)essential for life-like isoform X1 [Musca domestica] >gi|557782697|ref|XP_005190960.1| PREDICTED: protein lethal(2)essential for life-like isoform X2 [Musca domestica]	XP_005190959	6.6449e-77	95	GO:0005212, structural constituent of eye lens	Structural Constituent of Eye Lens	0.93	212	8e-18	5510.6	22250.6	0.247661	Unbiased	27761.2	Male	843.097	1098.87	6783.87	4581.52	0.12428	Testes Biased	25869	Testes Biased	no
GMOY012318-RA	facilitated trehalose transporter tret1-like	1840	gi|557781350|ref|XP_005190294.1|PREDICTED: facilitated trehalose transporter Tret1-like [Musca domestica]	XP_005190294	1.80625e-141	75	GO:0005353, fructose transmembrane transporter activity	Carbohydrate Transporter Activity; substrate-specific transporter activity; transmembrane transporter activity	0.16	131	9.6e-10	174.589	384.537	0.454025	Unbiased	559.126	Male	0.019905	0.0259437	13.1053	8.85075	0.00151885	Testes Biased	144	Testes Specific	no
GMOY012319-RA	glutamine-rich protein	1782	gi|498973019|ref|XP_004527457.1|PREDICTED: uncharacterized protein LOC101450173 [Ceratitis capitata]	XP_004527457	2.87473e-121	68	---NA---	Unknown Conserved	0.16	131	9.6e-10	76.3883	6.78276	11.2621	Male Biased	83.1711	Lacks Male Reproductive Expression	0	0	0	0	#DIV/0!	Lacks Male Reproductive Expression	0	Lacks Male Reproductive Expression	no
