# Supplementary material for: The Spermatophore in Glossina morsitans morsitans: Insights into Male Contributions to Reproduction
Source: Sci Rep. 2016 Feb 5;6:20334. doi: 10.1038/srep20334 (PMC4742874; doi:10.1038/srep20334)
Supplement: Supplementary Dataset 3 [file srep20334-s4.xls]

## Sheet: Reciprocal best hits
Glossina 287 spermatophore proteins	Tsetse Tissue Specificity	Aedes aegypti	Anopheles gambiae	Drosophila melanogaster	Homo sapiens	Aedes albopictus (Huang et al., 2015)	Aedes albopictus (Boes et al., 2014)
GMOY000023	Testes Biased	AAEL000791-PA		NP_001188957.1
GMOY000024	Testes Biased	AAEL000277-PA	AGAP011119-PA	NP_611163.2		>Aalb_AdultOocyteEmbryoPharatelarvaeAssembly_091518|m.49995
GMOY000148	Testes Biased	AAEL002851-PA	AGAP010929-PA	NP_523795.2	sp|P68371|TBB4B_HUMAN	>Aalb_AdultOocyteEmbryoPharatelarvaeAssembly_053386|m.27439	Aa-159788
GMOY000176	Testes Specific
GMOY000267	Testes Biased				sp|Q8IUE6|H2A2B_HUMAN
GMOY000268	Testes Biased
GMOY000340	Unbiased	AAEL001052-PA	AGAP001502-PA	NP_648622.1	sp|P61604|CH10_HUMAN	>Aalb_AdultOocyteEmbryoPharatelarvaeAssembly_095501|m.58364
GMOY000430	Testes Biased	AAEL004500-PA	AGAP009441-PA	NP_724358.2	sp|P13639|EF2_HUMAN	>Aalb_AdultOocyteEmbryoPharatelarvaeAssembly_113393|m.97351	Aa-7399
GMOY000442	Unbiased			NP_648403.1
GMOY000497	Testes Biased	AAEL001094-PB	AGAP000941-PB	NP_608326.1		>Aalb_AdultOocyteEmbryoPharatelarvaeAssembly_079033|m.41729
GMOY000508	Testes Biased	AAEL011184-PA	AGAP003586-PA	NP_729978.1	sp|Q00325|MPCP_HUMAN	>Aalb_AdultOocyteEmbryoPharatelarvaeAssembly_150348|m.176892
GMOY000582	Testes Biased	AAEL008848-PA	AGAP007966-PC	NP_733305.1	sp|P36542|ATPG_HUMAN	>Aalb_AdultOocyteEmbryoPharatelarvaeAssembly_137186|m.148901	Aa-16902
GMOY000776	Testes Biased	AAEL004862-PA	AGAP006598-PA	NP_524193.2	sp|Q6ZVD7|STOX1_HUMAN	>Aalb_AdultOocyteEmbryoPharatelarvaeAssembly_115453|m.101558
GMOY000781	Unbiased	AAEL011612-PB	AGAP005332-PA	NP_612091.1	sp|Q96GW7|PGCB_HUMAN	>Aalb_AdultOocyteEmbryoPharatelarvaeAssembly_152007|m.180120	Aa-20813
GMOY000806	Lacks Male Reproductive Expression					>Aalb_AdultOocyteEmbryoPharatelarvaeAssembly_092366|m.51598
GMOY000825	Testes Biased	AAEL009337-PA	AGAP009317-PB	NP_729792.1	tr|Q5T9B7|Q5T9B7_HUMAN	>Aalb_AdultOocyteEmbryoPharatelarvaeAssembly_139603|m.153892
GMOY000830	Lacks Male Reproductive Expression	AAEL009035-PA	AGAP005915-PA	NP_648065.1	sp|Q8N1V2|CFA52_HUMAN	>Aalb_AdultOocyteEmbryoPharatelarvaeAssembly_138082|m.150566
GMOY000849	Testes Biased	AAEL000003-PA	AGAP002906-PA	NP_572836.1	sp|Q8NI60|ADCK3_HUMAN	>Aalb_AdultOocyteEmbryoPharatelarvaeAssembly_090331|m.47496
GMOY000890	Testes Biased	AAEL005772-PA	AGAP000278-PA	NP_610358.1		>Aalb_AdultOocyteEmbryoPharatelarvaeAssembly_120829|m.113093
GMOY000899	Accessory Biased
GMOY001043	Testes Biased			NP_477081.1
GMOY001219	Unbiased	AAEL011288-PA	AGAP000883-PA	NP_733280.1	sp|P26641|EF1G_HUMAN	>Aalb_AdultOocyteEmbryoPharatelarvaeAssembly_151116|m.178456
GMOY001238	Testes Biased	AAEL006090-PB	AGAP028138-PA	NP_996149.3	sp|P06396|GELS_HUMAN	>Aalb_AdultOocyteEmbryoPharatelarvaeAssembly_122527|m.116663
GMOY001277	Testes Biased	AAEL008657-PA	AGAP004428-PA	NP_788651.1	sp|Q15582|BGH3_HUMAN	>Aalb_AdultOocyteEmbryoPharatelarvaeAssembly_136142|m.146500
GMOY001323	Testes Biased				sp|P30044|PRDX5_HUMAN	>Aalb_AdultOocyteEmbryoPharatelarvaeAssembly_127976|m.128111	Aa-25258
GMOY001340	Testes Biased
GMOY001525	Testes Biased	AAEL002827-PA	AGAP012081-PA	NP_726631.1	sp|P06576|ATPB_HUMAN	>Aalb_AdultOocyteEmbryoPharatelarvaeAssembly_107780|m.85236
GMOY001589	Testes Biased	AAEL003993-PA	AGAP011833-PA	NP_725332.1	sp|P30084|ECHM_HUMAN	>Aalb_AdultOocyteEmbryoPharatelarvaeAssembly_110720|m.91515
GMOY001776	Testes Biased		AGAP005095-PA	NP_523800.1
GMOY002000	Testes Biased	AAEL001061-PB	AGAP004164-PB	NP_524326.1		>Aalb_AdultOocyteEmbryoPharatelarvaeAssembly_147007|m.169705	Aa-23220
GMOY002007	Testes Biased	AAEL001091-PA	AGAP004159-PB	NP_001163750.1
GMOY002029	Testes Biased	AAEL005798-PA	AGAP002884-PA	NP_731726.1	sp|P21281|VATB2_HUMAN	>Aalb_AdultOocyteEmbryoPharatelarvaeAssembly_120969|m.113320
GMOY002068	Lacks Male Reproductive Expression					>Aalb_AdultOocyteEmbryoPharatelarvaeAssembly_138080|m.150565
GMOY002199	Testes Biased	AAEL017096-PA	AGAP007406-PA	NP_725085.1	sp|P68104|EF1A1_HUMAN	>Aalb_AdultOocyteEmbryoPharatelarvaeAssembly_178523|m.232823	Aa-7502
GMOY002243	Testes Biased	AAEL011478-PA	AGAP001335-PA	NP_722698.1	sp|Q96FJ2|DYL2_HUMAN	>Aalb_AdultOocyteEmbryoPharatelarvaeAssembly_152092|m.180256	Aa-19539
GMOY002277	Unbiased			NP_651145.2
GMOY002279	Accessory Biased
GMOY002349	Testes Specific
GMOY002377	Testes Biased	AAEL010975-PA	AGAP004877-PA	NP_729407.1		>Aalb_AdultOocyteEmbryoPharatelarvaeAssembly_149390|m.174594
GMOY002399	Accessory Biased
GMOY002421	Testes Biased	AAEL011584-PA	AGAP004002-PA	NP_727489.1	sp|P10809|CH60_HUMAN	>Aalb_AdultOocyteEmbryoPharatelarvaeAssembly_152648|m.181487	Aa-41181
GMOY002434	Testes Biased
GMOY002442	Accessory Biased
GMOY002487	Lacks Male Reproductive Expression
GMOY002513	Testes Biased	AAEL009029-PA	AGAP003652-PB	NP_609285.1	sp|P05091|ALDH2_HUMAN	>Aalb_AdultOocyteEmbryoPharatelarvaeAssembly_138066|m.150547	Aa-22565
GMOY002531	Testes Specific
GMOY002550	Accessory Biased	AAEL000978-PA	AGAP003294-PA	NP_569906.1	sp|Q9H501|ESF1_HUMAN	>Aalb_AdultOocyteEmbryoPharatelarvaeAssembly_095158|m.57582
GMOY002563	Testes Biased	AAEL012034-PA	AGAP001232-PA	NP_647772.1	sp|Q9H553|ALG2_HUMAN	>Aalb_AdultOocyteEmbryoPharatelarvaeAssembly_154882|m.186071
GMOY002825	Testes Biased			NP_651713.1
GMOY002884	Lacks Male Reproductive Expression
GMOY002885	Lacks Male Reproductive Expression
GMOY002966	Testes Biased	AAEL006029-PA	AGAP011690-PA	NP_524690.1		>Aalb_AdultOocyteEmbryoPharatelarvaeAssembly_152661|m.181509
GMOY002979	Lacks Male Reproductive Expression
GMOY003011	Testes Biased
GMOY003054	Unbiased	AAEL013525-PA	AGAP003319-PA	NP_731461.1	sp|P16035|TIMP2_HUMAN	>Aalb_AdultOocyteEmbryoPharatelarvaeAssembly_163075|m.203383
GMOY003176	Testes Biased	AAEL010205-PF	AGAP001023-PC	NP_650423.1		>Aalb_AdultOocyteEmbryoPharatelarvaeAssembly_144339|m.164489
GMOY003206	Lacks Male Reproductive Expression	AAEL017015-PA	AGAP000352-PA	NP_651999.1		>Aalb_AdultOocyteEmbryoPharatelarvaeAssembly_176077|m.228803
GMOY003216	Testes Biased	AAEL017349-PA	AGAP004192-PA	NP_727565.1	sp|P11021|GRP78_HUMAN	>Aalb_AdultOocyteEmbryoPharatelarvaeAssembly_178687|m.233103	Aa-12362
GMOY003226	Unbiased			NP_609558.3
GMOY003229	Lacks Male Reproductive Expression			NP_609555.1
GMOY003287	Testes Biased	AAEL013359-PB	AGAP009863-PA	NP_723139.1	sp|Q14240|IF4A2_HUMAN	>Aalb_AdultOocyteEmbryoPharatelarvaeAssembly_162414|m.202196
GMOY003314	Testes Biased	AAEL011699-PA	AGAP004135-PA	NP_524344.1		>Aalb_AdultOocyteEmbryoPharatelarvaeAssembly_153242|m.182720
GMOY003315	Testes Biased	AAEL004631-PA		NP_731812.1
GMOY003481	Testes Biased	AAEL005435-PB	AGAP000935-PA	NP_731954.1	sp|O75439|MPPB_HUMAN	>Aalb_AdultOocyteEmbryoPharatelarvaeAssembly_118859|m.108810	Aa-25408
GMOY003513	Testes Specific
GMOY003541	Testes Biased	AAEL014944-PA	AGAP011159-PA	NP_731641.1	sp|P20674|COX5A_HUMAN	>Aalb_AdultOocyteEmbryoPharatelarvaeAssembly_172076|m.220956	Aa-28076
GMOY003590	Testes Biased	AAEL014824-PA	AGAP009200-PA	NP_723046.1	tr|F5H3Q5|F5H3Q5_HUMAN	>Aalb_AdultOocyteEmbryoPharatelarvaeAssembly_182666|m.240236
GMOY003684	Testes Biased	AAEL001668-PA	AGAP007827-PB	NP_722724.1	sp|P09104|ENOG_HUMAN	>Aalb_AdultOocyteEmbryoPharatelarvaeAssembly_098768|m.66293	Aa-6845
GMOY003770	Testes Biased	AAEL001887-PB	AGAP008988-PA	NP_722606.1		>Aalb_AdultOocyteEmbryoPharatelarvaeAssembly_099783|m.68278
GMOY003774	Testes Biased			NP_001097204.1
GMOY003835	Lacks Male Reproductive Expression	AAEL013737-PA	AGAP004030-PA	NP_650128.1	sp|O14645|IDLC_HUMAN
GMOY003929	Testes Biased	AAEL002761-PH	AGAP001797-PA	NP_732009.2	tr|H0YL52|H0YL52_HUMAN	>Aalb_AdultOocyteEmbryoPharatelarvaeAssembly_104326|m.77923
GMOY003934	Testes Biased					>Aalb_AdultOocyteEmbryoPharatelarvaeAssembly_159759|m.196461	Aa-30534
GMOY003968	Testes Biased	AAEL011789-PB	AGAP012048-PA	NP_572319.2	sp|O75390|CISY_HUMAN	>Aalb_AdultOocyteEmbryoPharatelarvaeAssembly_153679|m.183594	Aa-21748
GMOY004070	Unbiased	AAEL011447-PB	AGAP005991-PA	NP_523975.1	sp|P50914|RL14_HUMAN	>Aalb_AdultOocyteEmbryoPharatelarvaeAssembly_151957|m.180052
GMOY004118	Testes Biased	AAEL005590-PA	AGAP010640-PA	NP_001137629.2	sp|Q9UPN4|CP131_HUMAN
GMOY004147	Testes Biased
GMOY004149	Unbiased	AAEL013407-PA	AGAP004904-PA	NP_536731.1	sp|P04040|CATA_HUMAN	>Aalb_AdultOocyteEmbryoPharatelarvaeAssembly_162610|m.202586
GMOY004193	Testes Biased	AAEL014296-PA	AGAP005556-PA	NP_001261457.1	tr|R4GMN1|R4GMN1_HUMAN	>Aalb_AdultOocyteEmbryoPharatelarvaeAssembly_167621|m.212101
GMOY004228	Testes Biased	AAEL015458-PA	AGAP000376-PA	NP_523401.2		>Aalb_AdultOocyteEmbryoPharatelarvaeAssembly_175372|m.227524
GMOY004319	Unbiased
GMOY004375	Testes Biased	AAEL014843-PA	AGAP006958-PA	NP_523899.1	sp|P07900|HS90A_HUMAN	>Aalb_AdultOocyteEmbryoPharatelarvaeAssembly_171449|m.219498
GMOY004379	Testes Biased	AAEL005610-PA	AGAP001138-PA	NP_524011.1	sp|P24539|AT5F1_HUMAN	>Aalb_AdultOocyteEmbryoPharatelarvaeAssembly_119912|m.111294	Aa-26406
GMOY004505	Accessory Biased
GMOY004506	Accessory Biased
GMOY004552	Testes Specific	AAEL007684-PA	AGAP010031-PA	NP_523577.1		>Aalb_AdultOocyteEmbryoPharatelarvaeAssembly_130787|m.134478
GMOY004638	Lacks Male Reproductive Expression	AAEL004366-PA	AGAP003120-PA	NP_650706.1		>Aalb_AdultOocyteEmbryoPharatelarvaeAssembly_112715|m.95705
GMOY004645	Testes Biased	AAEL013229-PA	AGAP001219-PA	NP_476772.1		>Aalb_AdultOocyteEmbryoPharatelarvaeAssembly_161575|m.200520
GMOY004724	Accessory Biased
GMOY004725	Accessory Biased
GMOY004727	Unbiased			NP_608799.1
GMOY004732	Testes Biased	AAEL009691-PA	AGAP004742-PA	NP_724844.1	sp|P11498|PYC_HUMAN	>Aalb_AdultOocyteEmbryoPharatelarvaeAssembly_141714|m.158736
GMOY004740	Testes Biased
GMOY004743	Testes Biased	AAEL010146-PB	AGAP007784-PA	NP_609299.1	sp|P40939|ECHA_HUMAN	>Aalb_AdultOocyteEmbryoPharatelarvaeAssembly_174737|m.226273
GMOY004744	Testes Biased	AAEL007306-PA	AGAP001497-PA	NP_477485.1	sp|P12814|ACTN1_HUMAN	>Aalb_AdultOocyteEmbryoPharatelarvaeAssembly_128763|m.129771
GMOY004756	Testes Biased	AAEL003908-PA	AGAP001685-PA	NP_609446.1	sp|P57740|NU107_HUMAN	>Aalb_AdultOocyteEmbryoPharatelarvaeAssembly_110179|m.90304
GMOY004791	Testes Biased	AAEL008303-PA	AGAP000749-PA	NP_650867.1	sp|Q15417|CNN3_HUMAN	>Aalb_AdultOocyteEmbryoPharatelarvaeAssembly_134124|m.141898
GMOY004878	Lacks Male Reproductive Expression	AAEL007225-PA	AGAP007675-PA	NP_001104482.2	tr|A0A075B6F3|A0A075B6F3_HUMAN
GMOY004926	Testes Biased	AAEL001194-PA	AGAP009176-PA	NP_608748.1	sp|P49327|FAS_HUMAN	>Aalb_AdultOocyteEmbryoPharatelarvaeAssembly_133497|m.140443	Aa-14663
GMOY004931	Testes Biased	AAEL000746-PA	AGAP006660-PC	NP_729364.1	sp|O75874|IDHC_HUMAN
GMOY004957	Testes Biased			NP_001247119.1	tr|A0A087WTJ7|A0A087WTJ7_HUMAN	>Aalb_AdultOocyteEmbryoPharatelarvaeAssembly_104322|m.77916
GMOY004982	Lacks Male Reproductive Expression	AAEL008428-PA	AGAP002365-PA	NP_650299.1		>Aalb_AdultOocyteEmbryoPharatelarvaeAssembly_134838|m.143612
GMOY005064	Lacks Male Reproductive Expression
GMOY005107	Lacks Male Reproductive Expression
GMOY005224	Testes Biased	AAEL003254-PA	AGAP009867-PA	NP_610780.1	sp|Q8WV93|LACE1_HUMAN	>Aalb_AdultOocyteEmbryoPharatelarvaeAssembly_107108|m.83610
GMOY005336	Testes Biased
GMOY005442	Testes Biased	AAEL009955-PA	AGAP001826-PA	NP_524634.2		>Aalb_AdultOocyteEmbryoPharatelarvaeAssembly_143161|m.162243
GMOY005519	Testes Biased	AAEL002023-PA	AGAP008060-PA	NP_727374.1		>Aalb_AdultOocyteEmbryoPharatelarvaeAssembly_100447|m.69531
GMOY005527	Testes Biased	AAEL006085-PA	AGAP002830-PA	NP_731489.2	sp|P11586|C1TC_HUMAN	>Aalb_AdultOocyteEmbryoPharatelarvaeAssembly_122509|m.116618
GMOY005582	Unbiased	AAEL005266-PB	AGAP002346-PA	NP_727218.1	sp|P62263|RS14_HUMAN	>Aalb_AdultOocyteEmbryoPharatelarvaeAssembly_117739|m.106196	Aa-23719
GMOY005584	Testes Biased			NP_648665.1
GMOY005682	Testes Biased	AAEL012207-PB	AGAP001569-PA	NP_476640.1		>Aalb_AdultOocyteEmbryoPharatelarvaeAssembly_155848|m.188215
GMOY005690	Unbiased	AAEL006511-PA	AGAP007927-PA	NP_476776.1	sp|P62987|RL40_HUMAN	>Aalb_AdultOocyteEmbryoPharatelarvaeAssembly_163229|m.203523	Aa-4716
GMOY005703	Testes Biased	AAEL005733-PA	AGAP010147-PA	NP_001246049.1		>Aalb_AdultOocyteEmbryoPharatelarvaeAssembly_061826|m.32047	Aa-5040/Aa-5517
GMOY005746	Lacks Male Reproductive Expression			NP_608727.1
GMOY005752	Lacks Male Reproductive Expression	AAEL010682-PA	AGAP008223-PA	NP_609111.1	sp|Q5T2S8|ARMC4_HUMAN	>Aalb_AdultOocyteEmbryoPharatelarvaeAssembly_147491|m.170690
GMOY005771	Accessory Biased
GMOY005867	Testes Biased	AAEL002016-PA	AGAP008044-PA	NP_001259907.1	sp|O95831|AIFM1_HUMAN	>Aalb_AdultOocyteEmbryoPharatelarvaeAssembly_100383|m.69438	Aa-7922
GMOY005869	Testes Biased	AAEL006450-PA	AGAP008226-PA	NP_609114.1	sp|Q96EC8|YIPF6_HUMAN	>Aalb_AdultOocyteEmbryoPharatelarvaeAssembly_124235|m.120353
GMOY005874	Accessory Biased
GMOY005875	Accessory Biased
GMOY005876	Accessory Biased
GMOY005915	Testes Biased	AAEL005187-PA	AGAP007629-PA	NP_524006.1	sp|P11047|LAMC1_HUMAN	>Aalb_AdultOocyteEmbryoPharatelarvaeAssembly_117221|m.105282
GMOY005924	Testes Biased	AAEL002322-PA	AGAP007145-PA	NP_649321.1		>Aalb_AdultOocyteEmbryoPharatelarvaeAssembly_102083|m.73007
GMOY005926	Testes Biased	AAEL011498-PA	AGAP010347-PA	NP_476735.1	sp|P00441|SODC_HUMAN	>Aalb_AdultOocyteEmbryoPharatelarvaeAssembly_152212|m.180565	Aa-50737
GMOY006016	Unbiased
GMOY006034	Testes Biased			NP_788898.1		>Aalb_AdultOocyteEmbryoPharatelarvaeAssembly_115393|m.101376	Aa-5792/Aa-13680
GMOY006145	Testes Biased	AAEL009583-PA	AGAP004335-PA	NP_001262658.1	tr|Q5HY54|Q5HY54_HUMAN	>Aalb_AdultOocyteEmbryoPharatelarvaeAssembly_141105|m.157335
GMOY006173	Testes Biased	AAEL006885-PA	AGAP007643-PB	NP_724884.1	sp|P63104|1433Z_HUMAN	>Aalb_AdultOocyteEmbryoPharatelarvaeAssembly_126576|m.125227	Aa-4593
GMOY006294	Testes Biased	AAEL006834-PA	AGAP002518-PA	NP_649375.1	sp|P54886|P5CS_HUMAN	>Aalb_AdultOocyteEmbryoPharatelarvaeAssembly_126314|m.124697
GMOY006295	Testes Specific	AAEL010608-PA	AGAP010429-PA	NP_725882.1	sp|P31040|SDHA_HUMAN	>Aalb_AdultOocyteEmbryoPharatelarvaeAssembly_147188|m.170088	Aa-12697
GMOY006316	Testes Biased	AAEL011355-PA	AGAP009076-PA	NP_001036684.1	sp|P43155|CACP_HUMAN	>Aalb_AdultOocyteEmbryoPharatelarvaeAssembly_151554|m.179231
GMOY006365	Testes Biased
GMOY006372	Testes Biased	AAEL012827-PA	AGAP001424-PA	NP_651601.1		>Aalb_AdultOocyteEmbryoPharatelarvaeAssembly_159404|m.195729	Aa-14623
GMOY006406	Testes Biased	AAEL004120-PA	AGAP012352-PA	NP_651823.1		>Aalb_AdultOocyteEmbryoPharatelarvaeAssembly_111332|m.92711
GMOY006412	Testes Biased			NP_610004.1
GMOY006418	Testes Biased			NP_651711.1
GMOY006519	Testes Biased
GMOY006600	Testes Biased	AAEL004297-PA	AGAP010156-PA	NP_523755.2	sp|P53396|ACLY_HUMAN	>Aalb_AdultOocyteEmbryoPharatelarvaeAssembly_112234|m.94706
GMOY006845	Testes Biased
GMOY006913	Lacks Male Reproductive Expression
GMOY006927	Accessory Biased
GMOY006928	Accessory Biased
GMOY006948	Testes Biased
GMOY006970	Testes Biased
GMOY006971	Lacks Male Reproductive Expression
GMOY006985	Lacks Male Reproductive Expression	AAEL014231-PA	AGAP011100-PA	NP_524899.1		>Aalb_AdultOocyteEmbryoPharatelarvaeAssembly_167127|m.211143	Aa-140678/Aa-140679
GMOY007011	Testes Biased	AAEL007356-PA	AGAP002408-PA	NP_731303.2	sp|Q9HB07|MYG1_HUMAN	>Aalb_AdultOocyteEmbryoPharatelarvaeAssembly_128947|m.130121
GMOY007027	Lacks Male Reproductive Expression	AAEL015536-PA					Aa-193018
GMOY007028	Lacks Male Reproductive Expression		AGAP008186-PA	NP_608787.1
GMOY007029	Lacks Male Reproductive Expression
GMOY007044	Testes Biased	AAEL005790-PB	AGAP000184-PA	NP_001262509.1	sp|P48163|MAOX_HUMAN	>Aalb_AdultOocyteEmbryoPharatelarvaeAssembly_120925|m.113240
GMOY007078	Testes Biased			NP_572690.1
GMOY007085	Testes Biased	AAEL011197-PB	AGAP000651-PB	NP_727048.1	sp|P63261|ACTG_HUMAN	>Aalb_AdultOocyteEmbryoPharatelarvaeAssembly_067484|m.34823	Aa-7971
GMOY007176	Lacks Male Reproductive Expression				sp|P53597|SUCA_HUMAN
GMOY007181	Testes Biased
GMOY007187	Unbiased	AAEL004305-PA	AGAP008826-PA	NP_610017.1		>Aalb_AdultOocyteEmbryoPharatelarvaeAssembly_112260|m.94781
GMOY007193	Testes Biased	AAEL006928-PA	AGAP011629-PA	NP_649017.1	sp|P09622|DLDH_HUMAN	>Aalb_AdultOocyteEmbryoPharatelarvaeAssembly_126866|m.125923
GMOY007243	Testes Biased	AAEL005508-PA	AGAP002170-PA	NP_573228.1	tr|E7EPT4|E7EPT4_HUMAN	>Aalb_AdultOocyteEmbryoPharatelarvaeAssembly_119239|m.109702
GMOY007256	Testes Biased	AAEL003606-PA	AGAP000180-PA	NP_572826.1	sp|P22234|PUR6_HUMAN	>Aalb_AdultOocyteEmbryoPharatelarvaeAssembly_108761|m.87169	Aa-49591
GMOY007295	Lacks Male Reproductive Expression
GMOY007296	Testes Biased
GMOY007314	Accessory Biased
GMOY007353	Testes Biased	AAEL010464-PC		NP_996273.2	sp|P00367|DHE3_HUMAN	>Aalb_AdultOocyteEmbryoPharatelarvaeAssembly_145929|m.167620	Aa-30099
GMOY007369	Unbiased			NP_649437.2		>Aalb_AdultOocyteEmbryoPharatelarvaeAssembly_183222|m.241402
GMOY007382	Testes Biased	AAEL000713-PA	AGAP007940-PA	NP_787987.1	tr|F8W914|F8W914_HUMAN	>Aalb_AdultOocyteEmbryoPharatelarvaeAssembly_093717|m.54465
GMOY007443	Lacks Male Reproductive Expression		AGAP007904-PA	NP_610892.1			Aa-150405
GMOY007466	Testes Biased
GMOY007471	Unbiased	AAEL005763-PA	AGAP008584-PA	NP_609408.1	sp|O00754|MA2B1_HUMAN	>Aalb_AdultOocyteEmbryoPharatelarvaeAssembly_120787|m.113018	Aa-34453
GMOY007523	Testes Biased		AGAP009201-PA	NP_477190.1		>Aalb_AdultOocyteEmbryoPharatelarvaeAssembly_182684|m.240321
GMOY007550	Lacks Male Reproductive Expression
GMOY007601	Testes Specific
GMOY007615	Lacks Male Reproductive Expression
GMOY007617	Lacks Male Reproductive Expression
GMOY007655	Testes Biased	AAEL012326-PA	AGAP010957-PA	NP_725120.1	tr|H0Y7A7|H0Y7A7_HUMAN	>Aalb_AdultOocyteEmbryoPharatelarvaeAssembly_156442|m.189380
GMOY007736	Testes Biased	AAEL010037-PA	AGAP005860-PA	NP_524675.1	sp|P36871|PGM1_HUMAN	>Aalb_AdultOocyteEmbryoPharatelarvaeAssembly_143523|m.163034	Aa-167868
GMOY007746	Testes Biased	AAEL010850-PC	AGAP001053-PG	NP_728142.1		>Aalb_AdultOocyteEmbryoPharatelarvaeAssembly_148512|m.172702
GMOY007757	Accessory Biased			NP_611445.1
GMOY007760	Accessory Biased
GMOY007767	Lacks Male Reproductive Expression	AAEL018209-PA	AGAP011506-PA	NP_001097510.1		>Aalb_AdultOocyteEmbryoPharatelarvaeAssembly_149700|m.175281
GMOY007817	Lacks Male Reproductive Expression			NP_648836.2
GMOY007827	Lacks Male Reproductive Expression				sp|P00505|AATM_HUMAN		Aa-45626
GMOY007834	Testes Biased	AAEL008565-PA	AGAP006949-PA	NP_730248.2	sp|Q9Y4W6|AFG32_HUMAN	>Aalb_AdultOocyteEmbryoPharatelarvaeAssembly_135655|m.145369
GMOY007874	Testes Specific	AAEL007235-PA	AGAP009603-PA	NP_573246.1	sp|O95847|UCP4_HUMAN	>Aalb_AdultOocyteEmbryoPharatelarvaeAssembly_128419|m.129015
GMOY007910	Testes Biased	AAEL011746-PB	AGAP004744-PA	NP_001189198.2	sp|Q9P2R7|SUCB1_HUMAN	>Aalb_AdultOocyteEmbryoPharatelarvaeAssembly_153443|m.183098	Aa-33345
GMOY007957	Lacks Male Reproductive Expression	AAEL000108-PA	AGAP001952-PA
GMOY008018	Lacks Male Reproductive Expression	AAEL010197-PA	AGAP011539-PA	NP_001261723.1	sp|Q9GZS0|DNAI2_HUMAN	>Aalb_AdultOocyteEmbryoPharatelarvaeAssembly_144317|m.164448
GMOY008072	Testes Biased	AAEL002504-PB	AGAP007841-PA	NP_572610.1	sp|P30049|ATPD_HUMAN	>Aalb_AdultOocyteEmbryoPharatelarvaeAssembly_102988|m.74952
GMOY008085	Testes Biased						Aa-24110
GMOY008087	Testes Biased	AAEL008340-PA	AGAP000720-PB	NP_727274.1	sp|Q92823|NRCAM_HUMAN	>Aalb_AdultOocyteEmbryoPharatelarvaeAssembly_134278|m.142206
GMOY008106	Testes Biased	AAEL007236-PA	AGAP009604-PA	NP_611544.1		>Aalb_AdultOocyteEmbryoPharatelarvaeAssembly_128425|m.129032
GMOY008231	Testes Biased	AAEL008887-PA	AGAP013092-PA	NP_728298.1	sp|Q6YFQ2|CX6B2_HUMAN	>Aalb_AdultOocyteEmbryoPharatelarvaeAssembly_137468|m.149376
GMOY008272	Testes Biased	AAEL010599-PA	AGAP000862-PA	NP_728437.1	sp|Q14697|GANAB_HUMAN	>Aalb_AdultOocyteEmbryoPharatelarvaeAssembly_173892|m.224578
GMOY008287	Testes Biased	AAEL009705-PA	AGAP003339-PA	NP_573075.1	sp|Q5JST6|EFHC2_HUMAN	>Aalb_AdultOocyteEmbryoPharatelarvaeAssembly_141804|m.159001
GMOY008463	Testes Biased	AAEL013867-PA	AGAP000143-PA	NP_649436.2	sp|O00462|MANBA_HUMAN	>Aalb_AdultOocyteEmbryoPharatelarvaeAssembly_165324|m.207491	Aa-21179
GMOY008537	Lacks Male Reproductive Expression
GMOY008545	Testes Specific
GMOY008568	Unbiased	AAEL004575-PA	AGAP002058-PA	NP_650142.1	sp|P16278|BGAL_HUMAN	>Aalb_AdultOocyteEmbryoPharatelarvaeAssembly_052222|m.26813
GMOY008628	Accessory Biased
GMOY008640	Lacks Male Reproductive Expression			NP_651140.1			Aa-175987
GMOY008738	Testes Biased	AAEL014949-PA	AGAP008542-PA	NP_608751.2	sp|P08910|ABHD2_HUMAN	>Aalb_AdultOocyteEmbryoPharatelarvaeAssembly_172126|m.221057	Aa-43642
GMOY008757	Testes Biased		AGAP013481-PD	NP_001287276.1		>Aalb_AdultOocyteEmbryoPharatelarvaeAssembly_184945|m.244187
GMOY008764	Testes Biased	AAEL012175-PA	AGAP005134-PA	NP_726243.1	sp|P25705|ATPA_HUMAN	>Aalb_AdultOocyteEmbryoPharatelarvaeAssembly_155725|m.187932	Aa-14332
GMOY008788	Lacks Male Reproductive Expression
GMOY008793	Lacks Male Reproductive Expression
GMOY008908	Lacks Male Reproductive Expression
GMOY008910	Lacks Male Reproductive Expression
GMOY008955	Testes Biased			NP_523603.2
GMOY008974	Testes Biased
GMOY008993	Testes Biased	AAEL008787-PA	AGAP003153-PC	NP_723776.1	sp|P38606|VATA_HUMAN	>Aalb_AdultOocyteEmbryoPharatelarvaeAssembly_136922|m.148354	Aa-10138
GMOY008996	Testes Biased	AAEL003259-PA	AGAP009871-PA	NP_610774.3		>Aalb_AdultOocyteEmbryoPharatelarvaeAssembly_107117|m.83625
GMOY009019	Lacks Male Reproductive Expression		AGAP002033-PA	NP_650501.1
GMOY009073	Testes Specific	AAEL003501-PA	AGAP001620-PA	NP_651171.1		>Aalb_AdultOocyteEmbryoPharatelarvaeAssembly_108357|m.86307	Aa-183082
GMOY009095	Testes Biased	AAEL007888-PA	AGAP012185-PA	NP_725864.1	tr|B2RB02|B2RB02_HUMAN	>Aalb_AdultOocyteEmbryoPharatelarvaeAssembly_131931|m.137122
GMOY009161	Unbiased
GMOY009277	Unbiased			NP_477282.2
GMOY009348	Lacks Male Reproductive Expression			NP_609338.1
GMOY009357	Testes Biased				tr|A0A087X1I3|A0A087X1I3_HUMAN	>Aalb_AdultOocyteEmbryoPharatelarvaeAssembly_147187|m.170085
GMOY009456	Lacks Male Reproductive Expression	AAEL012952-PA	AGAP011168-PA	NP_570009.2		>Aalb_AdultOocyteEmbryoPharatelarvaeAssembly_159993|m.196990
GMOY009493	Testes Biased	AAEL017973-PA		NP_524474.1
GMOY009538	Lacks Male Reproductive Expression			NP_569838.1
GMOY009539	Testes Biased
GMOY009618	Testes Specific			NP_730622.1
GMOY009632	Lacks Male Reproductive Expression
GMOY009635	Lacks Male Reproductive Expression			NP_647956.2
GMOY009671	Lacks Male Reproductive Expression		AGAP007334-PA	NP_523940.2	sp|Q969V4|TEKT1_HUMAN	>Aalb_AdultOocyteEmbryoPharatelarvaeAssembly_093868|m.54784
GMOY009723	Accessory Biased	AAEL018696-PA	AGAP004563-PA	NP_723852.1	tr|A0A0A0MSN4|A0A0A0MSN4_HUMAN	>Aalb_AdultOocyteEmbryoPharatelarvaeAssembly_386595|m.277186	Aa-8246
GMOY009744	Testes Specific	AAEL009567-PA	AGAP009281-PA	NP_787960.1	sp|P05090|APOD_HUMAN	>Aalb_AdultOocyteEmbryoPharatelarvaeAssembly_182688|m.240331
GMOY009777	Accessory Biased
GMOY009778	Accessory Biased
GMOY009830	Lacks Male Reproductive Expression	AAEL004847-PA	AGAP006788-PA	NP_572268.1		>Aalb_AdultOocyteEmbryoPharatelarvaeAssembly_115283|m.101100	Aa-185869
GMOY009834	Testes Biased	AAEL017499-PA	AGAP002414-PA	NP_996319.1		>Aalb_AdultOocyteEmbryoPharatelarvaeAssembly_180514|m.236319
GMOY009852	Testes Biased
GMOY009975	Testes Biased	AAEL011302-PC	AGAP003790-PC	NP_996252.1		>Aalb_AdultOocyteEmbryoPharatelarvaeAssembly_076375|m.40226	Aa-13837
GMOY009976	Testes Biased	AAEL010823-PA	AGAP003599-PA	NP_524358.2		>Aalb_AdultOocyteEmbryoPharatelarvaeAssembly_148331|m.172301
GMOY009985	Testes Specific
GMOY010053	Accessory Biased
GMOY010090	Testes Biased	AAEL012825-PA	AGAP001423-PA	NP_651305.1	sp|P31939|PUR9_HUMAN	>Aalb_AdultOocyteEmbryoPharatelarvaeAssembly_159383|m.195648	Aa-54049
GMOY010097	Testes Biased	AAEL003654-PA	AGAP009904-PA	NP_995638.1	sp|Q7RTV0|PHF5A_HUMAN	>Aalb_AdultOocyteEmbryoPharatelarvaeAssembly_227670|m.254632	Aa-6833
GMOY010107	Testes Biased	AAEL015450-PA	AGAP005327-PA	NP_609747.1	sp|P52758|UK114_HUMAN	>Aalb_AdultOocyteEmbryoPharatelarvaeAssembly_174499|m.225834
GMOY010111	Unbiased	AAEL000445-PA	AGAP002085-PB	NP_726539.1		>Aalb_AdultOocyteEmbryoPharatelarvaeAssembly_092497|m.51928
GMOY010173	Testes Biased	AAEL007898-PA	AGAP009554-PA	NP_001260090.1	sp|Q8NF91|SYNE1_HUMAN	>Aalb_AdultOocyteEmbryoPharatelarvaeAssembly_193921|m.249797
GMOY010298	Testes Biased	AAEL002417-PC	AGAP002350-PA	NP_001162742.1	tr|H9KVA2|H9KVA2_HUMAN	>Aalb_AdultOocyteEmbryoPharatelarvaeAssembly_102539|m.74043
GMOY010365	Testes Biased	AAEL004739-PA	AGAP028164-PA	NP_611409.2	sp|P49748|ACADV_HUMAN	>Aalb_AdultOocyteEmbryoPharatelarvaeAssembly_115065|m.100665
GMOY010455	Lacks Male Reproductive Expression
GMOY010501	Unbiased	AAEL013517-PA	AGAP006009-PA			>Aalb_AdultOocyteEmbryoPharatelarvaeAssembly_163066|m.203372
GMOY010558	Lacks Male Reproductive Expression			NP_650807.1
GMOY010728	Unbiased	AAEL011764-PA	AGAP006258-PA	NP_476812.1
GMOY010851	Testes Biased		AGAP010876-PA	NP_523741.2	sp|P38646|GRP75_HUMAN	>Aalb_AdultOocyteEmbryoPharatelarvaeAssembly_182992|m.240866
GMOY010873	Unbiased	AAEL012733-PA	AGAP004422-PA	NP_995941.1	sp|P84098|RL19_HUMAN	>Aalb_AdultOocyteEmbryoPharatelarvaeAssembly_158896|m.194768
GMOY010913	Testes Biased	AAEL006872-PA	AGAP012304-PA	NP_001014522.2	sp|Q9UI15|TAGL3_HUMAN	>Aalb_AdultOocyteEmbryoPharatelarvaeAssembly_134166|m.141988
GMOY010969	Testes Specific			NP_610168.1
GMOY010992	Lacks Male Reproductive Expression			NP_729394.1	sp|P28838|AMPL_HUMAN
GMOY011014	Testes Biased	AAEL012666-PA	AGAP008909-PA	NP_609588.1	sp|P30086|PEBP1_HUMAN	>Aalb_AdultOocyteEmbryoPharatelarvaeAssembly_158358|m.193742
GMOY011142	Unbiased
GMOY011172	Testes Biased	AAEL006399-PA	AGAP008275-PA	NP_611752.1	sp|Q9UIF3|TEKT2_HUMAN	>Aalb_AdultOocyteEmbryoPharatelarvaeAssembly_124022|m.119969
GMOY011236	Lacks Male Reproductive Expression			NP_730429.2
GMOY011430	Lacks Male Reproductive Expression			NP_724676.1
GMOY011451	Testes Biased	AAEL005997-PA	AGAP013400-PA	NP_001027180.1	sp|O15540|FABP7_HUMAN	>Aalb_AdultOocyteEmbryoPharatelarvaeAssembly_033280|m.17414
GMOY011501	Testes Specific			NP_001034068.2
GMOY011527	Unbiased	AAEL003155-PA	AGAP001672-PA	NP_001036762.2		>Aalb_AdultOocyteEmbryoPharatelarvaeAssembly_188464|m.248702
GMOY011549	Lacks Male Reproductive Expression	SUPP4499	AGAP013414-PA	NP_733346.1
GMOY011554	Testes Biased	AAEL002572-PA	AGAP001622-PA	NP_524586.1		>Aalb_AdultOocyteEmbryoPharatelarvaeAssembly_103448|m.76128
GMOY011652	Testes Biased	AAEL008166-PA	AGAP001903-PA	NP_650696.1	sp|P40926|MDHM_HUMAN	>Aalb_AdultOocyteEmbryoPharatelarvaeAssembly_133529|m.140553	Aa-30265/Aa-30266
GMOY011653	Lacks Male Reproductive Expression
GMOY011657	Testes Biased	AAEL011116-PC	AGAP001151-PA	NP_732312.1	sp|P62258|1433E_HUMAN	>Aalb_AdultOocyteEmbryoPharatelarvaeAssembly_150075|m.176162	Aa-3705
GMOY011708	Lacks Male Reproductive Expression			NP_573340.1
GMOY011773	Testes Biased	AAEL018219-PA	AGAP003656-PA	NP_001245495.2	sp|P98160|PGBM_HUMAN	>Aalb_AdultOocyteEmbryoPharatelarvaeAssembly_152755|m.181839
GMOY011788	Testes Specific
GMOY011870	Testes Biased	AAEL005766-PB	AGAP002564-PA	NP_996300.1	sp|P04075|ALDOA_HUMAN	>Aalb_AdultOocyteEmbryoPharatelarvaeAssembly_120801|m.113033	Aa-15254
GMOY011879	Lacks Male Reproductive Expression				sp|P19367|HXK1_HUMAN
GMOY011898	Lacks Male Reproductive Expression	AAEL005960-PA	AGAP002621-PA	NP_651892.1		>Aalb_AdultOocyteEmbryoPharatelarvaeAssembly_121906|m.115209
GMOY011904	Lacks Male Reproductive Expression
GMOY011932	Testes Biased	AAEL000004-PA	AGAP003792-PA	NP_995991.1		>Aalb_AdultOocyteEmbryoPharatelarvaeAssembly_090333|m.47500	Aa-30265
GMOY011978	Lacks Male Reproductive Expression			NP_732772.2
GMOY011979	Testes Biased	AAEL012035-PA	AGAP002401-PA	NP_730957.1	sp|P36543|VATE1_HUMAN	>Aalb_AdultOocyteEmbryoPharatelarvaeAssembly_154888|m.186085	Aa-4703
GMOY011989	Testes Biased	AAEL014452-PA	AGAP005662-PA	NP_648149.1	sp|P11310|ACADM_HUMAN	>Aalb_AdultOocyteEmbryoPharatelarvaeAssembly_168831|m.214268
GMOY012011	Testes Biased			NP_523868.1
GMOY012074	Testes Biased	AAEL015065-PA	AGAP006686-PA	NP_001261287.1	sp|Q13813|SPTN1_HUMAN	>Aalb_AdultOocyteEmbryoPharatelarvaeAssembly_172752|m.222276
GMOY012164	Testes Biased		AGAP008059-PA			>Aalb_AdultOocyteEmbryoPharatelarvaeAssembly_100330|m.69335
GMOY012179	Testes Biased	AAEL006634-PA	AGAP011329-PA	NP_572414.1	sp|P24752|THIL_HUMAN	>Aalb_AdultOocyteEmbryoPharatelarvaeAssembly_125361|m.122646
GMOY012189	Unbiased		AGAP013036-PA	NP_649644.1
GMOY012285	Lacks Male Reproductive Expression
GMOY012308	Testes Biased
GMOY012309	Testes Biased	AAEL013341-PB	AGAP007162-PA		sp|P02489|CRYAA_HUMAN
GMOY012318	Testes Specific			NP_608761.2
GMOY012319	Lacks Male Reproductive Expression
	with no orthologs	130	125	90	168	131
		0.452962	0.43554	0.313589	0.585366	0.456446

## Sheet: SFPs & Sperm Protein Ortologs
Glossina 287 spermatophore proteins		WITH ORTHOLOG ENCODING SFP IN SPECIES:					WITH ORTHOLOG ENCODING SPERM PROTEIN IN SPECIES:
	Tsetse Tissue Specificity	Aedes aegypti	Aedes albopictus	Anopheles gambiae	Drosophila melanogaster	Homo sapiens	Aedes aegypti	Aedes albopictus	Anopheles gambiae*	Drosophila melanogaster	Homo sapiens
GMOY000023	Testes Biased
GMOY000024	Testes Biased				X
GMOY000148	Testes Biased						X	X		X
GMOY000176	Testes Specific
GMOY000267	Testes Biased
GMOY000268	Testes Biased
GMOY000340	Unbiased
GMOY000430	Testes Biased					X		X		X
GMOY000442	Unbiased
GMOY000497	Testes Biased
GMOY000508	Testes Biased									X
GMOY000582	Testes Biased						X	X		X
GMOY000776	Testes Biased									X
GMOY000781	Unbiased		X			X
GMOY000806	Lacks Male Reproductive Expression							X
GMOY000825	Testes Biased									X
GMOY000830	Lacks Male Reproductive Expression									X
GMOY000849	Testes Biased
GMOY000890	Testes Biased
GMOY000899	Accessory Biased
GMOY001043	Testes Biased
GMOY001219	Unbiased					X
GMOY001238	Testes Biased
GMOY001277	Testes Biased									X
GMOY001323	Testes Biased							X
GMOY001340	Testes Biased
GMOY001525	Testes Biased						X			X	X
GMOY001589	Testes Biased
GMOY001776	Testes Biased
GMOY002000	Testes Biased		X
GMOY002007	Testes Biased
GMOY002029	Testes Biased						X	X		X
GMOY002068	Lacks Male Reproductive Expression
GMOY002199	Testes Biased						X	X		X
GMOY002243	Testes Biased	X				X		X		X
GMOY002277	Unbiased
GMOY002279	Accessory Biased
GMOY002349	Testes Specific
GMOY002377	Testes Biased
GMOY002399	Accessory Biased
GMOY002421	Testes Biased							X			X
GMOY002434	Testes Biased
GMOY002442	Accessory Biased
GMOY002487	Lacks Male Reproductive Expression
GMOY002513	Testes Biased							X		X
GMOY002531	Testes Specific
GMOY002550	Accessory Biased
GMOY002563	Testes Biased
GMOY002825	Testes Biased
GMOY002884	Lacks Male Reproductive Expression
GMOY002885	Lacks Male Reproductive Expression
GMOY002966	Testes Biased
GMOY002979	Lacks Male Reproductive Expression
GMOY003011	Testes Biased
GMOY003054	Unbiased					X
GMOY003176	Testes Biased
GMOY003206	Lacks Male Reproductive Expression
GMOY003216	Testes Biased					X	X	X		X
GMOY003226	Unbiased
GMOY003229	Lacks Male Reproductive Expression
GMOY003287	Testes Biased
GMOY003314	Testes Biased
GMOY003315	Testes Biased									X
GMOY003481	Testes Biased							X		X
GMOY003513	Testes Specific
GMOY003541	Testes Biased							X		X
GMOY003590	Testes Biased
GMOY003684	Testes Biased		X							X
GMOY003770	Testes Biased
GMOY003774	Testes Biased
GMOY003835	Lacks Male Reproductive Expression									X
GMOY003929	Testes Biased									X
GMOY003934	Testes Biased							X
GMOY003968	Testes Biased							X
GMOY004070	Unbiased
GMOY004118	Testes Biased
GMOY004147	Testes Biased
GMOY004149	Unbiased	X				X				X
GMOY004193	Testes Biased									X
GMOY004228	Testes Biased
GMOY004319	Unbiased
GMOY004375	Testes Biased									X
GMOY004379	Testes Biased						X	X		X
GMOY004505	Accessory Biased
GMOY004506	Accessory Biased
GMOY004552	Testes Specific									X
GMOY004638	Lacks Male Reproductive Expression									X
GMOY004645	Testes Biased						X	X		X
GMOY004724	Accessory Biased
GMOY004725	Accessory Biased
GMOY004727	Unbiased
GMOY004732	Testes Biased									X
GMOY004740	Testes Biased
GMOY004743	Testes Biased									X
GMOY004744	Testes Biased					X
GMOY004756	Testes Biased
GMOY004791	Testes Biased
GMOY004878	Lacks Male Reproductive Expression									X
GMOY004926	Testes Biased		X			X
GMOY004931	Testes Biased
GMOY004957	Testes Biased									X
GMOY004982	Lacks Male Reproductive Expression									X
GMOY005064	Lacks Male Reproductive Expression		X
GMOY005107	Lacks Male Reproductive Expression
GMOY005224	Testes Biased
GMOY005336	Testes Biased
GMOY005442	Testes Biased									X
GMOY005519	Testes Biased
GMOY005527	Testes Biased
GMOY005582	Unbiased					X		X
GMOY005584	Testes Biased
GMOY005682	Testes Biased
GMOY005690	Unbiased							X			X
GMOY005703	Testes Biased		X					X		X
GMOY005746	Lacks Male Reproductive Expression									X
GMOY005752	Lacks Male Reproductive Expression									X
GMOY005771	Accessory Biased
GMOY005867	Testes Biased							X		X
GMOY005869	Testes Biased
GMOY005874	Accessory Biased
GMOY005875	Accessory Biased
GMOY005876	Accessory Biased
GMOY005915	Testes Biased					X
GMOY005924	Testes Biased
GMOY005926	Testes Biased					X		X		X
GMOY006016	Unbiased
GMOY006034	Testes Biased		X					X		X
GMOY006145	Testes Biased									X
GMOY006173	Testes Biased							X
GMOY006294	Testes Biased
GMOY006295	Testes Specific		X							X
GMOY006316	Testes Biased
GMOY006365	Testes Biased
GMOY006372	Testes Biased		X							X
GMOY006406	Testes Biased
GMOY006412	Testes Biased
GMOY006418	Testes Biased
GMOY006519	Testes Biased
GMOY006600	Testes Biased					X
GMOY006845	Testes Biased
GMOY006913	Lacks Male Reproductive Expression
GMOY006927	Accessory Biased
GMOY006928	Accessory Biased
GMOY006948	Testes Biased
GMOY006970	Testes Biased
GMOY006971	Lacks Male Reproductive Expression
GMOY006985	Lacks Male Reproductive Expression		X				X	X		X
GMOY007011	Testes Biased
GMOY007027	Lacks Male Reproductive Expression							X
GMOY007028	Lacks Male Reproductive Expression									X
GMOY007029	Lacks Male Reproductive Expression
GMOY007044	Testes Biased	X								X
GMOY007078	Testes Biased
GMOY007085	Testes Biased						X	X		X
GMOY007176	Lacks Male Reproductive Expression
GMOY007181	Testes Biased
GMOY007187	Unbiased
GMOY007193	Testes Biased	X						X		X	X
GMOY007243	Testes Biased									X
GMOY007256	Testes Biased		X			X
GMOY007295	Lacks Male Reproductive Expression
GMOY007296	Testes Biased
GMOY007314	Accessory Biased
GMOY007353	Testes Biased	X	X					X		X
GMOY007369	Unbiased
GMOY007382	Testes Biased									X
GMOY007443	Lacks Male Reproductive Expression							X		X
GMOY007466	Testes Biased
GMOY007471	Unbiased	X	X			X
GMOY007523	Testes Biased
GMOY007550	Lacks Male Reproductive Expression
GMOY007601	Testes Specific
GMOY007615	Lacks Male Reproductive Expression
GMOY007617	Lacks Male Reproductive Expression
GMOY007655	Testes Biased
GMOY007736	Testes Biased					X		X
GMOY007746	Testes Biased
GMOY007757	Accessory Biased				X
GMOY007760	Accessory Biased
GMOY007767	Lacks Male Reproductive Expression
GMOY007817	Lacks Male Reproductive Expression									X
GMOY007827	Lacks Male Reproductive Expression		X
GMOY007834	Testes Biased									X
GMOY007874	Testes Specific
GMOY007910	Testes Biased							X		X
GMOY007957	Lacks Male Reproductive Expression
GMOY008018	Lacks Male Reproductive Expression
GMOY008072	Testes Biased									X
GMOY008085	Testes Biased							X
GMOY008087	Testes Biased					X
GMOY008106	Testes Biased
GMOY008231	Testes Biased
GMOY008272	Testes Biased					X
GMOY008287	Testes Biased									X
GMOY008463	Testes Biased		X			X
GMOY008537	Lacks Male Reproductive Expression
GMOY008545	Testes Specific
GMOY008568	Unbiased					X
GMOY008628	Accessory Biased
GMOY008640	Lacks Male Reproductive Expression							X		X
GMOY008738	Testes Biased							X
GMOY008757	Testes Biased
GMOY008764	Testes Biased						X	X		X	X
GMOY008788	Lacks Male Reproductive Expression
GMOY008793	Lacks Male Reproductive Expression
GMOY008908	Lacks Male Reproductive Expression
GMOY008910	Lacks Male Reproductive Expression
GMOY008955	Testes Biased									X
GMOY008974	Testes Biased
GMOY008993	Testes Biased		X					X
GMOY008996	Testes Biased
GMOY009019	Lacks Male Reproductive Expression									X
GMOY009073	Testes Specific							X		X
GMOY009095	Testes Biased
GMOY009161	Unbiased
GMOY009277	Unbiased
GMOY009348	Lacks Male Reproductive Expression
GMOY009357	Testes Biased
GMOY009456	Lacks Male Reproductive Expression
GMOY009493	Testes Biased
GMOY009538	Lacks Male Reproductive Expression									X
GMOY009539	Testes Biased
GMOY009618	Testes Specific									X
GMOY009632	Lacks Male Reproductive Expression
GMOY009635	Lacks Male Reproductive Expression									X
GMOY009671	Lacks Male Reproductive Expression									X
GMOY009723	Accessory Biased		X
GMOY009744	Testes Specific				X
GMOY009777	Accessory Biased
GMOY009778	Accessory Biased
GMOY009830	Lacks Male Reproductive Expression							X
GMOY009834	Testes Biased
GMOY009852	Testes Biased
GMOY009975	Testes Biased	X	X
GMOY009976	Testes Biased									X
GMOY009985	Testes Specific
GMOY010053	Accessory Biased
GMOY010090	Testes Biased		X
GMOY010097	Testes Biased							X
GMOY010107	Testes Biased
GMOY010111	Unbiased
GMOY010173	Testes Biased									X
GMOY010298	Testes Biased
GMOY010365	Testes Biased
GMOY010455	Lacks Male Reproductive Expression
GMOY010501	Unbiased
GMOY010558	Lacks Male Reproductive Expression									X
GMOY010728	Unbiased
GMOY010851	Testes Biased							X
GMOY010873	Unbiased
GMOY010913	Testes Biased
GMOY010969	Testes Specific									X
GMOY010992	Lacks Male Reproductive Expression									X
GMOY011014	Testes Biased					X				X
GMOY011142	Unbiased
GMOY011172	Testes Biased									X	X
GMOY011236	Lacks Male Reproductive Expression									X
GMOY011430	Lacks Male Reproductive Expression									X
GMOY011451	Testes Biased
GMOY011501	Testes Specific
GMOY011527	Unbiased									X
GMOY011549	Lacks Male Reproductive Expression									X
GMOY011554	Testes Biased
GMOY011652	Testes Biased		X			X		X
GMOY011653	Lacks Male Reproductive Expression
GMOY011657	Testes Biased		X
GMOY011708	Lacks Male Reproductive Expression									X
GMOY011773	Testes Biased					X
GMOY011788	Testes Specific
GMOY011870	Testes Biased		X							X
GMOY011879	Lacks Male Reproductive Expression
GMOY011898	Lacks Male Reproductive Expression
GMOY011904	Lacks Male Reproductive Expression
GMOY011932	Testes Biased							X
GMOY011978	Lacks Male Reproductive Expression									X
GMOY011979	Testes Biased	X	X							X
GMOY011989	Testes Biased										X
GMOY012011	Testes Biased
GMOY012074	Testes Biased
GMOY012164	Testes Biased
GMOY012179	Testes Biased
GMOY012189	Unbiased				X
GMOY012285	Lacks Male Reproductive Expression
GMOY012308	Testes Biased
GMOY012309	Testes Biased
GMOY012318	Testes Specific
GMOY012319	Lacks Male Reproductive Expression
*list not published yet
